# Supplementary material for: Cyanidin-3-O-glucoside Contributes to Leaf Color Change by Regulating Two bHLH Transcription Factors in Phoebe bournei
Source: Int J Mol Sci. 2023 Feb 14;24(4):3829. doi: 10.3390/ijms24043829 (PMC9960835; doi:10.3390/ijms24043829)
Supplement: Supplementary file 1 [file ijms-24-03829-s001.zip]

Archive with 12 entries (12 files):
- Figure S1 The transcription factors enriched in Sub Class1 and Sub Class2.tif
- Figure S2 The phylogenetic tree of the bHLH transcription factors..tif
- Figure S3 Analysis of cis-acting elements of PbbHLH1 and PbbHLH2 promoters..tif
- ijms-2189297-supplementary.pdf
- Supplemental Table S1 Primers used in the molecular cloning of PbbHLH1 and PbbHLH2.xlsx
- Supplemental Table S2 Primers used in qRT-PCR in this study..xlsx
- Table S3 Total identified metabolites in S1, S2 and S3.xlsx
- Table S4 VIP value of all anthocyanins.xlsx
- Table S5 The RNA-seq data..xlsx
- Table S6 KEGG pathway enrichment of DEGs in three developmental stages.xlsx
- Table S7 The expression of genes in anthocyanidins biosynthesis pathways..xlsx
- Table S8 The correlation coefficient between TFs and Metabolites..xlsx
