# Supplementary material for: Cyanidin-3-O-glucoside Contributes to Leaf Color Change by Regulating Two bHLH Transcription Factors in Phoebe bournei
Source: Int J Mol Sci. 2023 Feb 14;24(4):3829. doi: 10.3390/ijms24043829 (PMC9960835; doi:10.3390/ijms24043829)
Supplement: Supplementary file 1 [file ijms-24-03829-s001.zip › Supplemental Table S1 Primers used in the molecular cloning of PbbHLH1 and PbbHLH2.xlsx]

## Sheet: Sheet1
Supplemental Table S1: Primers used in the molecular cloning of PbbHLH1 and PbbHLH2
Gene name	Primer	Sequence (5'-3')
PbbHLH1	F	ATGCCGGCGACCTCGACCTCAAT
	R	CTACCGTTCATATCTTTGAGGGGGGA
PbbHLH2	F	ATGCCCAGTTTGTTGGGTTTC
	R	CTACTTCCAAACTCGGACAATGC
