# Supplementary material for: Cyanidin-3-O-glucoside Contributes to Leaf Color Change by Regulating Two bHLH Transcription Factors in Phoebe bournei
Source: Int J Mol Sci. 2023 Feb 14;24(4):3829. doi: 10.3390/ijms24043829 (PMC9960835; doi:10.3390/ijms24043829)
Supplement: Supplementary file 1 [file ijms-24-03829-s001.zip › Supplemental Table S2 Primers used in qRT-PCR in this study..xlsx]

## Sheet: Sheet1
Supplemental Table S2: Primers used in qRT-PCR in this study.
Gene name	Primer	Sequence (5'-3')
NtCHS3	F	GGCCTTTGTTCGAGCTTGTT
	R	TCGAGATAAGCCCAGGAACA
NtCHS5	F	ACGCCTTTGTTTGAGCTTATATT
	R	ATTTCAGCTATCAACCCGGC
NtCHS6	F	ACAAGTATCCAGAACTAGCAACT
	R	GCTTGGCTTGCTTGTTTTGC
Na4CL1	F	TCAGAGAGCCTTTCAAACAAGT
	R	GCTCCGCCAATGGTTTTGAA
NtCHI-f	F	GAAACAGCACAAGAGAAGCCA
	R	TCCTCCTTTACAGTTGCACCA
NtDFR1	F	TGCTTCCCTTTTCTACCCGA
	R	TCCCGTACCATTTGCAACTG
NtF3'H	F	TGCATTTAACTGGGATTTGCC
	R	GTGCACCACTAACGGATCAG
NtUFG	F	TGGTGTCATAGAAACAAATGGC
	R	CTGTTTCCTCCTCTGCCTCT
NtGST	F	AATATCCTCGAAGCTGCTCCC
	R	CTGAAGCAACCAACATCTTGT
NtANS1	F	ATGGTGGTGATCAGTGCAGT
	R	TGAGGTCCTTCATCTTTCTTCTC
PbbHLH1	F	GGGCTACTTCTTGAGATTATGCA
	R	ACCTCTGCAATGCTAGCTTTC
PbbHLH2	F	GAGGGAATGCCTGCTTCTTG
	R	CGGACAATGCTCTGAAGTGT
PbF3'H	F	CAGTTCATGGCAGCAACACT
	R	ACATGTGGGGATAGCCTAGG
NtActin	F	CCACACAGGTGTGATGGTTG
	R	GTGGCTAACACCATCACCAG
PbEF1α	F	CATTCAAGTATGCGTGGGT
	R	ACGGTGACCAGGAGCA
