# Supplementary material for: Cyanidin-3-O-glucoside Contributes to Leaf Color Change by Regulating Two bHLH Transcription Factors in Phoebe bournei
Source: Int J Mol Sci. 2023 Feb 14;24(4):3829. doi: 10.3390/ijms24043829 (PMC9960835; doi:10.3390/ijms24043829)
Supplement: Supplementary file 1 [file ijms-24-03829-s001.zip › Table S3 Total identified metabolites in S1, S2 and S3.xlsx]

## Sheet: Sheet1
Table S3 Total identified metabolites in S1, S2 and S3
Index	Q1 (Da)	Q3 (Da)	Molecular Weight (Da)	Ionization model	Compounds	Class	S1-1	S1-2	S1-3	S2-1	S2-2	S2-3	S3-1	S3-2	S3-3
Cya-3,5-O-diglu	611.2	287.1	611.1612	[M]+	Cyanidin 3,5-O-diglucoside	Cyanidin	0.268	0.308	0.304	0.0698	0.0635	0.0665	0.0138	0.0147	0.0161
Cya-3-(6-caf)-glu	611.14	287.1	611.1401	[M]+	Cyanidin-3-(6-caffeoyl)-glucoside	Cyanidin	0.0888	0.0926	0.0917	0.0952	0.0926	0.0941	0.0912	0.0905	0.0911
Cya-3-O-(6-O-malonyl)-glu	535.1	287.1	535.1088	[M]+	Cyanidin 3-O-(6-O-malonyl-beta-D-glucoside)	Cyanidin	0.213	0.221	0.219	0.0913	0.095	0.0923	0.035	0.0358	0.0379
Cya-3-O-(coumaryl)-glu	595.15	287.1	595.1452	[M]+	Cyanidin-3-O-(coumaryl)-glucoside	Cyanidin	0.171	0.192	0.191	0.132	0.133	0.122	0.108	0.118	0.117
Cya-3-O-5-O-(6-O-coumaryl)-diglu	757.2	287.1	757.198	[M]+	Cyanidin-3-O-5-O-(6-O-coumaryl)-diglucoside	Cyanidin	0.09	0.0917	0.0897	0.0919	0.0918	0.0929	0.0908	0.0907	0.0913
Cya-3-O-ara	419.1	287.1	419.0978	[M]+	Cyanidin 3-O-arabinoside	Cyanidin	2.09	2.31	2.25	0.704	0.705	0.722	0.255	0.253	0.263
Cya-3-O-gal	449.1	287.1	449.1084	[M]+	Cyanidin 3-O-galactoside	Cyanidin	5.96	7.67	5.62	3.85	3.51	3.66	2	2.08	2.19
Cya-3-O-glu	449.1	287.1	449.1084	[M]+	Cyanidin 3-O-glucoside	Cyanidin	406	408	406	292	291	297	128	134	140
Cya-3-O-rut	595.17	287.1	595.1663	[M]+	Cyanidin 3-O-rutinoside	Cyanidin	5.89	6.32	6.13	3.17	3.33	3.33	1.08	1.08	1.14
Cya-3-O-rut-5-O-glu	757.22	287.1	757.2191	[M]+	Cyanidin-3-rutinoside 5-glucoside	Cyanidin	0.309	0.336	0.349	0.14	0.137	0.142	0.0919	0.0925	0.0958
Cya-3-O-sam	581.1	287.1	581.1507	[M]+	Cyanidin 3-O-sambubioside	Cyanidin	0.348	0.37	0.367	0.228	0.235	0.232	0.0644	0.0648	0.0628
Cya-3-O-sop	611.2	287.15	611.1612	[M]+	Cyanidin 3-O-sophoroside	Cyanidin	0.622	0.722	0.706	0.236	0.211	0.313	0.0255	0.0379	0.0387
Cya-3-O-xyl	419.1	287.1	419.0978	[M]+	Cyanidin-3-O-xyloside	Cyanidin	0.287	0.316	0.3	0.12	0.122	0.126	0.0473	0.0482	0.0498
Cya-3-sam-5-glu	743.2	287.15	743.2035	[M]+	Cyanidin 3-O-sambubioside 5-O-glucoside	Cyanidin	0.0348	0.0358	0.0408	0.0427	0.0452	0.0467	0.0301	0.0275	0.0326
Cya-triglu	773.21	287.1	773.214	[M]+	Cyanidin-3,5,3'-O-triglucoside	Cyanidin	0	0	0	0	0	0	0.0943	0.0947	0.0941
Del-3-O-ara	435.5	303.1	435.0927	[M]+	Delphinidin 3-O-arabinoside	Delphinidin	0.101	0.104	0.105	0.0907	0.0924	0.0933	0.0925	0.0915	0.0905
Del-3-O-gal	465.1	303.1	465.1033	[M]+	Delphinidin 3-O-galactoside	Delphinidin	4.57	4.85	4.85	3.47	3.05	3.23	2.34	2.31	2.45
Del-3-O-glu	465.1	303.1	465.1033	[M]+	Delphinidin 3-O-glucoside	Delphinidin	5.89	7.75	6.49	4.76	4.84	5.26	3.85	4.55	4.23
Del-3-O-rut	611.1	303.1	611.1612	[M]+	Delphinidin 3-O-rutinoside	Delphinidin	0.421	0.441	0.408	0.274	0.295	0.297	0.148	0.146	0.154
Del-3-O-sop	627.15	303.1	627.1561	[M]+	Delphinidin 3-O-sophoroside	Delphinidin	1.71	2.07	1.93	1.31	1.24	1.22	1.07	1.08	0.899
Del-3-rut-5-glu	773.21	303.1	773.2137	[M]+	Delphinidin-3-rutinoside 5-glucoside	Delphinidin	0.0994	0.098	0.099	0.0956	0.096	0.0974	0.0888	0.0913	0.0899
Pel-3-O-gal	433.2	271.1	433.1135	[M]+	Pelargonidin 3-O-galactoside	Pelargonidin	0.169	0.183	0.168	0.175	0.185	0.2	0.154	0.154	0.161
Pel-3-O-glu	433.2	271.1	433.1135	[M]+	Pelargonidin 3-O-glucoside	Pelargonidin	1.13	1.27	1.26	0.383	0.367	0.388	0.122	0.125	0.138
Pel-3-O-rut	579.06	271.1	579.1708	[M]+	Pelargonidin 3-O-rutinoside	Pelargonidin	1.56	1.66	1.58	0.843	0.859	0.89	0.314	0.279	0.306
Mal-3-O-ara	463.3	331.06	463.1235	[M]+	Malvidin 3-O-arabinoside	Malvidin	0.00469	0.00286	0.00314	0.00387	0.00319	0.00315	0.00316	0.00279	0.00221
Mal-3-O-glu	493.1	331.1	493.1346	[M]+	Malvidin 3-O-glucoside	Malvidin	0.0138	0.0167	0.0137	0.0186	0.0179	0.0193	0.0208	0.0206	0.0211
Peo-3-O-(6-O-p-coumaryl)-glu	609.16	301.1	609.1608	[M]+	Peonidin-3-O-(6-O-p-coumaryl)-glucoside	Peonidin	0.12	0.125	0.12	0.12	0.121	0.119	0.106	0.108	0.111
Peo-3-O-glu	463.3	301.1	463.124	[M]+	Peonidin 3-O-glucoside	Peonidin	1.16	1.31	1.33	0.315	0.307	0.317	0.175	0.175	0.181
Peo-3-O-rut	609.5	301.1	609.1819	[M]+	Peonidin 3-O-rutinoside	Peonidin	3.25	3.46	3.43	1.22	1.23	1.25	0.495	0.492	0.53
Peo-3,5-O-diglu	625.2	301.1	625.1769	[M]+	Peonidin 3,5-O-diglucoside	Peonidin	0.00963	0.0094	0.0097	0	0	0	0	0	0
Peo-3-O-(6-O-malonyl)-glu	549.5	301.1	549.1244	[M]+	Peonidin 3-O-(6-O-malonyl-beta-D-glucoside)	Peonidin	0.0878	0.0877	0.0878	0	0	0	0	0	0
Pet-3-O-(coumaryl)-glu	625.18	317.1	625.1552	[M]+	Petunidin-3-O-(coumaryl)-glucoside	Petunidin	0.0884	0.0895	0.088	0.0901	0.0908	0.0931	0.0884	0.0911	0.0901
Pet-3-O-gal	479.1	317.1	479.119	[M]+	Petunidin 3-O-galactoside	Petunidin	0.561	0.626	0.667	0.252	0.247	0.246	0.188	0.197	0.195
Pet-3-O-glu	479.1	317.1	479.119	[M]+	Petunidin 3-O-glucoside	Petunidin	0.04	0.0416	0.0424	0.0377	0.0339	0.0348	0.0466	0.0439	0.0435
Procyanidin A1	577.1	425.1	576.1268	[M+H]+	Procyanidin A1	Procyanidin	10.4	10	9.68	7.26	6.16	7.42	2.12	2.21	3.2
Procyanidin A2	577.3	425.1	576.1268	[M+H]+	Procyanidin A2	Procyanidin	123	116	118	74.4	72.3	69.1	106	114	112
Procyanidin B2	579.1	427.1	578.1424	[M+H]+	Procyanidin B2	Procyanidin	1960	2030	2030	1760	1710	1720	1370	1410	1400
Procyanidin B3	579.1	427.1	578.1424	[M+H]+	Procyanidin B3	Procyanidin	51.2	59.2	49.7	13.9	14.9	16.4	9.53	11.2	11.2
Procyanidin C1	867.2	579.1	866.2058	[M+H]+	Procyanidin C1	Procyanidin	447	479	576	433	392	429	181	158	181
Procyanidin B1	579.1	427.1	578.1424	[M+H]+	Procyanidin B1	Procyanidin	0	0	0	3.69	3.88	3.11	2.42	2.87	2.75
Afzelin	433.1	287.1	432.1057	[M+H]+	Afzelin	Flavone	435	461	479	573	572	567	497	506	506
Dihydrokaempferol	289.2	243.1	288.0634	[M+H]+	Dihydrokaempferol	Flavone	1.91	1.98	1.99	0.988	0.956	0.945	0.538	0.532	0.634
Dihydromyricetin	321.1	139	320.0532	[M+H]+	Dihydromyricetin	Flavone	0.236	0.207	0.223	0.206	0.194	0.211	0.193	0.208	0.215
Kaempferol-3-O-rut	595.2	287.1	594.1585	[M+H]+	Kaempferol-3-O-rutinoside	Flavone	150	162	158	102	100	105	99.8	94.5	98.2
Naringenin	273	153.1	272.0685	[M+H]+	Naringenin	Flavone	0.297	0.302	0.302	0.097	0.0859	0.0852	0.106	0.107	0.108
Naringenin-7-O-glu	435.1	273.1	434.1213	[M+H]+	Naringenin-7-O-glucoside	Flavone	0.715	0.533	0.617	0.514	0.436	0.508	0.446	0.504	0.374
Quercetin-glu	465.1	303.1	464.0955	[M+H]+	Quercetin 3-O-glucoside	Flavone	835	944	838	661	711	687	554	589	549
Rutin	611.2	303.1	610.1534	[M+H]+	Rutin	Flavone	437	551	351	321	343	368	232	239	291
