# Supplementary material for: Cyanidin-3-O-glucoside Contributes to Leaf Color Change by Regulating Two bHLH Transcription Factors in Phoebe bournei
Source: Int J Mol Sci. 2023 Feb 14;24(4):3829. doi: 10.3390/ijms24043829 (PMC9960835; doi:10.3390/ijms24043829)
Supplement: Supplementary file 1 [file ijms-24-03829-s001.zip › Table S4 VIP value of all anthocyanins.xlsx]

## Sheet: Sheet1
Table S4 VIP value of all anthocyanins
Index	VIP value
Cya-3,5-O-diglu	1.15113
Cya-3-O-rut-5-O-glu	1.12907
Cya-3-O-sam	1.10493
Cya-3-O-sop	1.1214
Cya-3-O-xyl	1.15106
Cya-3-sam-5-glu	0.558994
Del-3-O-ara	1.00795
Del-3-O-gal	1.14208
Del-3-O-glu	1.05466
Del-3-O-rut	1.13313
Del-3-O-sop	1.10005
Cya-3-(6-caf)-glu	0.0204556
Del-3-rut-5-glu	1.08404
Mal-3-O-ara	0.592939
Mal-3-O-glu	1.05485
Pel-3-O-gal	0.573495
Pel-3-O-glu	1.15106
Pel-3-O-rut	1.13443
Peo-3-O-(6-O-p-coumaryl)-glu	1.00366
Peo-3-O-glu	1.12226
Peo-3-O-rut	1.15119
Pet-3-O-(coumaryl)-glu	0.38962
Cya-3-O-(6-O-malonyl)-glu	1.15052
Pet-3-O-gal	1.09663
Pet-3-O-glu	0.342783
Cya-triglu	0.990121
Peo-3,5-O-diglu	1.00438
Peo-3-O-(6-O-malonyl)-glu	1.00441
Cya-3-O-(coumaryl)-glu	1.08996
Cya-3-O-5-O-(6-O-coumaryl)-diglu	0.244055
Cya-3-O-ara	1.15139
Cya-3-O-gal	1.13306
Cya-3-O-glu	1.11625
Cya-3-O-rut	1.135
