# Supplementary material for: Cyanidin-3-O-glucoside Contributes to Leaf Color Change by Regulating Two bHLH Transcription Factors in Phoebe bournei
Source: Int J Mol Sci. 2023 Feb 14;24(4):3829. doi: 10.3390/ijms24043829 (PMC9960835; doi:10.3390/ijms24043829)
Supplement: Supplementary file 1 [file ijms-24-03829-s001.zip › Table S5 The RNA-seq data..xlsx]

## Sheet: Sheet1
Table S5 The RNA-seq data.
Sample	Raw Reads	Clean Reads	Clean Base(G)	GC Content(%)	Q20(%)	Q30(%)	Reads mapped	Unique mapped	Multi mapped	Error Rate(%)
S1-1	43821050	40249806	6.04	46.14	96.86	92.03	35429372(88.02%)	33835314(84.06%)	2586602(3.96%)	0.03
S1-2	43821050	39896292	5.98	46.15	96.79	91.85	35045627(87.84%)	33523272(84.03%)	2405333(3.82%)	0.03
S1-3	43821050	39971720	6	46.15	96.78	91.81	35138838(87.91%)	33570237(83.98%)	2540558(3.92%)	0.03
S2-1	45573892	40990678	6.15	47.32	96.78	91.96	36258105(88.45%)	34122428(83.24%)	4137365(5.21%)	0.03
S2-2	49079576	40436124	6.07	47.31	96.84	92.07	35726115(88.35%)	33648469(83.21%)	4023168(5.14%)	0.03
S2-3	45573892	40626198	6.09	47.17	96.62	91.49	35933027(88.45%)	33851298(83.32%)	4006201(5.12%)	0.03
S3-1	47326734	39545760	5.93	46.83	96.74	91.79	35007306(88.52%)	33181828(83.91%)	3121116(4.62%)	0.03
S3-2	43821050	39659010	5.95	46.28	96.66	91.57	34991729(88.23%)	33258040(83.86%)	2878568(4.37%)	0.03
S3-3	43821050	39756288	5.96	46.73	96.77	91.83	35160988(88.44%)	33416204(84.05%)	2863902(4.39%)	0.03
