# Supplementary material for: Cyanidin-3-O-glucoside Contributes to Leaf Color Change by Regulating Two bHLH Transcription Factors in Phoebe bournei
Source: Int J Mol Sci. 2023 Feb 14;24(4):3829. doi: 10.3390/ijms24043829 (PMC9960835; doi:10.3390/ijms24043829)
Supplement: Supplementary file 1 [file ijms-24-03829-s001.zip › Table S6 KEGG pathway enrichment of DEGs in three developmental stages.xlsx]

## Sheet: Sheet1
Table S6 KEGG pathway enrichment of DEGs in three developmental stages
#Kegg_pathway	ko_id	Cluter_frequency	Genome_frequency	P-value	Corrected_P-value
S1 vs S3
Biosynthesis of secondary metabolites	ko01110	561 out of 1986 28.2477341389728%	2690 out of 12018 22.3830920286237%	0	0
Metabolic pathways	ko01100	914 out of 1986 46.0221550855992%	4798 out of 12018 39.9234481610917%	8.72476e-10	1.17784e-07
Photosynthesis	ko00195	37 out of 1986 1.86304128902316%	87 out of 12018 0.72391412880679%	8.19945e-09	1.10693e-06
Photosynthesis - antenna proteins	ko00196	15 out of 1986 0.755287009063444%	20 out of 12018 0.166417041105009%	1.20485e-08	1.62654e-06
Phenylpropanoid biosynthesis	ko00940	112 out of 1986 5.63947633434038%	421 out of 12018 3.50307871526044%	6.82403e-08	9.21244e-06
Flavonoid biosynthesis	ko00941	48 out of 1986 2.41691842900302%	137 out of 12018 1.13995673156931%	9.61923e-08	1.2986e-05
Plant hormone signal transduction	ko04075	193 out of 1986 9.71802618328298%	856 out of 12018 7.12264935929439%	1.32613e-06	0.000179028
Galactose metabolism	ko00052	76 out of 1986 3.82678751258812%	285 out of 12018 2.37144283574638%	7.9839e-06	0.00107783
Zeatin biosynthesis	ko00908	25 out of 1986 1.25881168177241%	66 out of 12018 0.54917623564653%	2.45747e-05	0.00331759
MAPK signaling pathway - plant	ko04016	174 out of 1986 8.76132930513595%	795 out of 12018 6.61507738392411%	2.82804e-05	0.00381785
Cutin, suberine and wax biosynthesis	ko00073	38 out of 1986 1.91339375629406%	121 out of 12018 1.00682309868531%	3.62869e-05	0.00489873
Stilbenoid, diarylheptanoid and gingerol biosynthesis	ko00945	35 out of 1986 1.76233635448137%	119 out of 12018 0.990181394574804%	0.000305457	0.0412367
Anthocyanin biosynthesis	ko00942	13 out of 1986 0.654582074521652%	29 out of 12018 0.241304709602263%	0.000324699	0.0438343
Carbon fixation in photosynthetic organisms	ko00710	34 out of 1986 1.71198388721047%	119 out of 12018 0.990181394574804%	0.000661616	0.0893182
Starch and sucrose metabolism	ko00500	117 out of 1986 5.89123867069486%	550 out of 12018 4.57646863038775%	0.00172002	0.232203
Isoquinoline alkaloid biosynthesis	ko00950	33 out of 1986 1.66163141993958%	124 out of 12018 1.03178565485106%	0.00287047	0.387514
Glycine, serine and threonine metabolism	ko00260	30 out of 1986 1.51057401812689%	111 out of 12018 0.923614578132801%	0.00339337	0.458105
Sesquiterpenoid and triterpenoid biosynthesis	ko00909	20 out of 1986 1.00704934541793%	66 out of 12018 0.54917623564653%	0.00385646	0.520623
Mannose type O-glycan biosynthesis	ko00515	7 out of 1986 0.352467270896274%	14 out of 12018 0.116491928773506%	0.00388726	0.524781
Biosynthesis of various secondary metabolites - part 2	ko00998	5 out of 1986 0.251762336354481%	8 out of 12018 0.0665668164420037%	0.00442011	0.596715
Indole alkaloid biosynthesis	ko00901	17 out of 1986 0.855991943605237%	56 out of 12018 0.465967715094026%	0.00726058	0.980179
Glycerolipid metabolism	ko00561	41 out of 1986 2.06445115810675%	175 out of 12018 1.45614910966883%	0.0110568	1
Fatty acid elongation	ko00062	16 out of 1986 0.80563947633434%	56 out of 12018 0.465967715094026%	0.0165457	1
Plant-pathogen interaction	ko04626	278 out of 1986 13.9979859013092%	1513 out of 12018 12.5894491595939%	0.0219139	1
Glutathione metabolism	ko00480	40 out of 1986 2.01409869083585%	178 out of 12018 1.48111166583458%	0.0232636	1
Flavone and flavonol biosynthesis	ko00944	9 out of 1986 0.453172205438066%	28 out of 12018 0.232983857547013%	0.0314889	1
Isoflavonoid biosynthesis	ko00943	15 out of 1986 0.755287009063444%	57 out of 12018 0.474288567149276%	0.0403941	1
Betalain biosynthesis	ko00965	16 out of 1986 0.80563947633434%	62 out of 12018 0.515892827425528%	0.0413615	1
Homologous recombination	ko03440	32 out of 1986 1.61127895266868%	144 out of 12018 1.19820269595607%	0.044864	1
Monoterpenoid biosynthesis	ko00902	20 out of 1986 1.00704934541793%	83 out of 12018 0.690630720585788%	0.0480355	1
DNA replication	ko03030	21 out of 1986 1.05740181268882%	90 out of 12018 0.748876684972541%	0.0590219	1
Tyrosine metabolism	ko00350	27 out of 1986 1.3595166163142%	122 out of 12018 1.01514395074056%	0.0640691	1
Fructose and mannose metabolism	ko00051	31 out of 1986 1.56092648539778%	146 out of 12018 1.21484440006657%	0.0796733	1
ABC transporters	ko02010	31 out of 1986 1.56092648539778%	147 out of 12018 1.22316525212182%	0.0856444	1
Glycosphingolipid biosynthesis - globo and isoglobo series	ko00603	5 out of 1986 0.251762336354481%	15 out of 12018 0.124812780828757%	0.0870122	1
Fatty acid biosynthesis	ko00061	19 out of 1986 0.956696878147029%	86 out of 12018 0.715593276751539%	0.108332	1
Tryptophan metabolism	ko00380	31 out of 1986 1.56092648539778%	154 out of 12018 1.28141121650857%	0.13584	1
Other glycan degradation	ko00511	22 out of 1986 1.10775427995972%	105 out of 12018 0.873689465801298%	0.13764	1
Glyoxylate and dicarboxylate metabolism	ko00630	32 out of 1986 1.61127895266868%	160 out of 12018 1.33133632884007%	0.139775	1
Phenylalanine metabolism	ko00360	24 out of 1986 1.20845921450151%	117 out of 12018 0.973539690464304%	0.148946	1
Histidine metabolism	ko00340	8 out of 1986 0.40281973816717%	33 out of 12018 0.274588117823265%	0.166558	1
beta-Alanine metabolism	ko00410	17 out of 1986 0.855991943605237%	81 out of 12018 0.673989016475287%	0.173549	1
Pyrimidine metabolism	ko00240	28 out of 1986 1.4098690835851%	143 out of 12018 1.18988184390082%	0.188754	1
Glycosphingolipid biosynthesis - lacto and neolacto series	ko00601	2 out of 1986 0.100704934541793%	5 out of 12018 0.0416042602762523%	0.193494	1
Fatty acid metabolism	ko01212	25 out of 1986 1.25881168177241%	127 out of 12018 1.05674821101681%	0.197186	1
Amino sugar and nucleotide sugar metabolism	ko00520	56 out of 1986 2.81973816717019%	305 out of 12018 2.53785987685139%	0.211198	1
Pentose phosphate pathway	ko00030	26 out of 1986 1.3091641490433%	134 out of 12018 1.11499417540356%	0.213307	1
Caffeine metabolism	ko00232	3 out of 1986 0.151057401812689%	10 out of 12018 0.0832085205525046%	0.220776	1
Biosynthesis of unsaturated fatty acids	ko01040	9 out of 1986 0.453172205438066%	41 out of 12018 0.341154934265269%	0.226965	1
Glycosylphosphatidylinositol (GPI)-anchor biosynthesis	ko00563	9 out of 1986 0.453172205438066%	44 out of 12018 0.36611749043102%	0.296968	1
Aflatoxin biosynthesis	ko00254	1 out of 1986 0.0503524672708963%	2 out of 12018 0.0166417041105009%	0.303207	1
Diterpenoid biosynthesis	ko00904	14 out of 1986 0.704934541792548%	73 out of 12018 0.607422200033283%	0.315107	1
Phosphonate and phosphinate metabolism	ko00440	3 out of 1986 0.151057401812689%	12 out of 12018 0.0998502246630055%	0.317525	1
Glycosaminoglycan degradation	ko00531	15 out of 1986 0.755287009063444%	79 out of 12018 0.657347312364786%	0.320644	1
Alanine, aspartate and glutamate metabolism	ko00250	18 out of 1986 0.906344410876133%	97 out of 12018 0.807122649359294%	0.334107	1
Riboflavin metabolism	ko00740	8 out of 1986 0.40281973816717%	40 out of 12018 0.332834082210018%	0.3374	1
Cyanoamino acid metabolism	ko00460	19 out of 1986 0.956696878147029%	103 out of 12018 0.857047761690797%	0.337791	1
Carbon metabolism	ko01200	76 out of 1986 3.82678751258812%	439 out of 12018 3.65285405225495%	0.34524	1
Selenocompound metabolism	ko00450	9 out of 1986 0.453172205438066%	46 out of 12018 0.382759194541521%	0.346268	1
Brassinosteroid biosynthesis	ko00905	6 out of 1986 0.302114803625378%	30 out of 12018 0.249625561657514%	0.375358	1
Valine, leucine and isoleucine degradation	ko00280	16 out of 1986 0.80563947633434%	88 out of 12018 0.73223498086204%	0.380184	1
Porphyrin and chlorophyll metabolism	ko00860	13 out of 1986 0.654582074521652%	71 out of 12018 0.590780495922782%	0.390161	1
Biotin metabolism	ko00780	8 out of 1986 0.40281973816717%	42 out of 12018 0.349475786320519%	0.391125	1
Folate biosynthesis	ko00790	12 out of 1986 0.604229607250755%	67 out of 12018 0.557497087701781%	0.429769	1
Sphingolipid metabolism	ko00600	16 out of 1986 0.80563947633434%	91 out of 12018 0.757197537027792%	0.435832	1
Steroid biosynthesis	ko00100	8 out of 1986 0.40281973816717%	44 out of 12018 0.36611749043102%	0.44505	1
Base excision repair	ko03410	13 out of 1986 0.654582074521652%	74 out of 12018 0.615743052088534%	0.452352	1
Tropane, piperidine and pyridine alkaloid biosynthesis	ko00960	12 out of 1986 0.604229607250755%	69 out of 12018 0.574138791812282%	0.472936	1
Circadian rhythm - plant	ko04712	26 out of 1986 1.3091641490433%	154 out of 12018 1.28141121650857%	0.486028	1
alpha-Linolenic acid metabolism	ko00592	15 out of 1986 0.755287009063444%	88 out of 12018 0.73223498086204%	0.492086	1
Arachidonic acid metabolism	ko00590	10 out of 1986 0.503524672708963%	58 out of 12018 0.482609419204527%	0.496095	1
Nitrogen metabolism	ko00910	9 out of 1986 0.453172205438066%	52 out of 12018 0.432684306873024%	0.497096	1
Glycosphingolipid biosynthesis - ganglio series	ko00604	9 out of 1986 0.453172205438066%	53 out of 12018 0.441005158928274%	0.521602	1
Nicotinate and nicotinamide metabolism	ko00760	7 out of 1986 0.352467270896274%	41 out of 12018 0.341154934265269%	0.527289	1
Linoleic acid metabolism	ko00591	7 out of 1986 0.352467270896274%	42 out of 12018 0.349475786320519%	0.554522	1
Phosphatidylinositol signaling system	ko04070	28 out of 1986 1.4098690835851%	176 out of 12018 1.46446996172408%	0.619335	1
Sulfur metabolism	ko00920	8 out of 1986 0.40281973816717%	55 out of 12018 0.457646863038775%	0.708784	1
Pantothenate and CoA biosynthesis	ko00770	9 out of 1986 0.453172205438066%	62 out of 12018 0.515892827425528%	0.716637	1
Propanoate metabolism	ko00640	9 out of 1986 0.453172205438066%	62 out of 12018 0.515892827425528%	0.716637	1
Limonene and pinene degradation	ko00903	2 out of 1986 0.100704934541793%	15 out of 12018 0.124812780828757%	0.735901	1
Mismatch repair	ko03430	14 out of 1986 0.704934541792548%	96 out of 12018 0.798801797304044%	0.737048	1
Thiamine metabolism	ko00730	6 out of 1986 0.302114803625378%	44 out of 12018 0.36611749043102%	0.757157	1
Cysteine and methionine metabolism	ko00270	25 out of 1986 1.25881168177241%	170 out of 12018 1.41454484939258%	0.769483	1
Glycolysis / Gluconeogenesis	ko00010	36 out of 1986 1.81268882175227%	241 out of 12018 2.00532534531536%	0.773321	1
One carbon pool by folate	ko00670	4 out of 1986 0.201409869083585%	33 out of 12018 0.274588117823265%	0.818463	1
Carotenoid biosynthesis	ko00906	12 out of 1986 0.604229607250755%	89 out of 12018 0.740555832917291%	0.81979	1
Glycerophospholipid metabolism	ko00564	26 out of 1986 1.3091641490433%	185 out of 12018 1.53935763022133%	0.84447	1
Proteasome	ko03050	21 out of 1986 1.05740181268882%	152 out of 12018 1.26476951239807%	0.845339	1
Biosynthesis of amino acids	ko01230	56 out of 1986 2.81973816717019%	381 out of 12018 3.17024463305042%	0.852604	1
Arginine and proline metabolism	ko00330	11 out of 1986 0.553877139979859%	86 out of 12018 0.715593276751539%	0.861991	1
C5-Branched dibasic acid metabolism	ko00660	2 out of 1986 0.100704934541793%	20 out of 12018 0.166417041105009%	0.866394	1
Purine metabolism	ko00230	36 out of 1986 1.81268882175227%	256 out of 12018 2.13013812614412%	0.87793	1
Pyruvate metabolism	ko00620	18 out of 1986 0.906344410876133%	136 out of 12018 1.13163587951406%	0.878101	1
Arginine biosynthesis	ko00220	6 out of 1986 0.302114803625378%	52 out of 12018 0.432684306873024%	0.880449	1
Inositol phosphate metabolism	ko00562	23 out of 1986 1.15810674723061%	171 out of 12018 1.42286570144783%	0.886015	1
Pentose and glucuronate interconversions	ko00040	36 out of 1986 1.81268882175227%	258 out of 12018 2.14677983025462%	0.888527	1
Sulfur relay system	ko04122	1 out of 1986 0.0503524672708963%	13 out of 12018 0.108171076718256%	0.904575	1
Monobactam biosynthesis	ko00261	1 out of 1986 0.0503524672708963%	13 out of 12018 0.108171076718256%	0.904575	1
Phenylalanine, tyrosine and tryptophan biosynthesis	ko00400	10 out of 1986 0.503524672708963%	85 out of 12018 0.707272424696289%	0.913746	1
Nucleotide excision repair	ko03420	13 out of 1986 0.654582074521652%	107 out of 12018 0.890331169911799%	0.916887	1
RNA degradation	ko03018	37 out of 1986 1.86304128902316%	271 out of 12018 2.25495090697287%	0.91742	1
Ubiquinone and other terpenoid-quinone biosynthesis	ko00130	7 out of 1986 0.352467270896274%	66 out of 12018 0.54917623564653%	0.935726	1
Peroxisome	ko04146	20 out of 1986 1.00704934541793%	160 out of 12018 1.33133632884007%	0.935838	1
Fatty acid degradation	ko00071	18 out of 1986 0.906344410876133%	147 out of 12018 1.22316525212182%	0.940102	1
Ether lipid metabolism	ko00565	5 out of 1986 0.251762336354481%	53 out of 12018 0.441005158928274%	0.951859	1
Taurine and hypotaurine metabolism	ko00430	1 out of 1986 0.0503524672708963%	18 out of 12018 0.149775336994508%	0.961372	1
Butanoate metabolism	ko00650	4 out of 1986 0.201409869083585%	47 out of 12018 0.391080046596772%	0.96356	1
Other types of O-glycan biosynthesis	ko00514	2 out of 1986 0.100704934541793%	29 out of 12018 0.241304709602263%	0.964359	1
Protein export	ko03060	8 out of 1986 0.40281973816717%	80 out of 12018 0.665668164420037%	0.965206	1
Glucosinolate biosynthesis	ko00966	1 out of 1986 0.0503524672708963%	19 out of 12018 0.158096189049759%	0.967765	1
Vitamin B6 metabolism	ko00750	1 out of 1986 0.0503524672708963%	19 out of 12018 0.158096189049759%	0.967765	1
Phagosome	ko04145	14 out of 1986 0.704934541792548%	127 out of 12018 1.05674821101681%	0.969338	1
Valine, leucine and isoleucine biosynthesis	ko00290	2 out of 1986 0.100704934541793%	32 out of 12018 0.266267265768015%	0.977469	1
Ascorbate and aldarate metabolism	ko00053	6 out of 1986 0.302114803625378%	69 out of 12018 0.574138791812282%	0.979932	1
Lysine degradation	ko00310	6 out of 1986 0.302114803625378%	71 out of 12018 0.590780495922782%	0.984046	1
Lysine biosynthesis	ko00300	1 out of 1986 0.0503524672708963%	24 out of 12018 0.199700449326011%	0.986958	1
Terpenoid backbone biosynthesis	ko00900	9 out of 1986 0.453172205438066%	98 out of 12018 0.815443501414545%	0.987399	1
SNARE interactions in vesicular transport	ko04130	4 out of 1986 0.201409869083585%	56 out of 12018 0.465967715094026%	0.988505	1
Autophagy - other	ko04136	4 out of 1986 0.201409869083585%	71 out of 12018 0.590780495922782%	0.998537	1
Various types of N-glycan biosynthesis	ko00513	2 out of 1986 0.100704934541793%	54 out of 12018 0.449326010983525%	0.999334	1
N-Glycan biosynthesis	ko00510	3 out of 1986 0.151057401812689%	68 out of 12018 0.565817939757031%	0.999532	1
Basal transcription factors	ko03022	4 out of 1986 0.201409869083585%	81 out of 12018 0.673989016475287%	0.999655	1
Aminoacyl-tRNA biosynthesis	ko00970	12 out of 1986 0.604229607250755%	159 out of 12018 1.32301547678482%	0.999744	1
Citrate cycle (TCA cycle)	ko00020	5 out of 1986 0.251762336354481%	97 out of 12018 0.807122649359294%	0.999843	1
2-Oxocarboxylic acid metabolism	ko01210	5 out of 1986 0.251762336354481%	98 out of 12018 0.815443501414545%	0.999864	1
Ubiquitin mediated proteolysis	ko04120	27 out of 1986 1.3595166163142%	290 out of 12018 2.41304709602263%	0.999876	1
Endocytosis	ko04144	41 out of 1986 2.06445115810675%	405 out of 12018 3.36994508237644%	0.99993	1
Oxidative phosphorylation	ko00190	14 out of 1986 0.704934541792548%	190 out of 12018 1.58096189049759%	0.999945	1
Protein processing in endoplasmic reticulum	ko04141	44 out of 1986 2.21550855991944%	440 out of 12018 3.6611749043102%	0.999974	1
RNA polymerase	ko03020	1 out of 1986 0.0503524672708963%	74 out of 12018 0.615743052088534%	0.999999	1
RNA transport	ko03013	22 out of 1986 1.10775427995972%	341 out of 12018 2.83741055084041%	1	1
Ribosome biogenesis in eukaryotes	ko03008	8 out of 1986 0.40281973816717%	203 out of 12018 1.68913296721584%	1	1
Ribosome	ko03010	22 out of 1986 1.10775427995972%	411 out of 12018 3.41987019470794%	1	1
Spliceosome	ko03040	24 out of 1986 1.20845921450151%	434 out of 12018 3.6112497919787%	1	1
mRNA surveillance pathway	ko03015	5 out of 1986 0.251762336354481%	320 out of 12018 2.66267265768015%	1	1
S1 vs S2
Photosynthesis	ko00195	30 out of 1285 2.33463035019455%	87 out of 12018 0.72391412880679%	2.46641e-09	3.18166e-07
Photosynthesis - antenna proteins	ko00196	13 out of 1285 1.01167315175097%	20 out of 12018 0.166417041105009%	8.49844e-09	1.0963e-06
Cutin, suberine and wax biosynthesis	ko00073	35 out of 1285 2.72373540856031%	121 out of 12018 1.00682309868531%	2.27043e-08	2.92885e-06
Phenylpropanoid biosynthesis	ko00940	79 out of 1285 6.14785992217899%	421 out of 12018 3.50307871526044%	3.52225e-07	4.5437e-05
Metabolic pathways	ko01100	590 out of 1285 45.9143968871595%	4798 out of 12018 39.9234481610917%	2.29026e-06	0.000295443
Biosynthesis of secondary metabolites	ko01110	354 out of 1285 27.5486381322957%	2690 out of 12018 22.3830920286237%	2.43317e-06	0.000313879
Plant hormone signal transduction	ko04075	124 out of 1285 9.64980544747082%	856 out of 12018 7.12264935929439%	0.000207317	0.0267439
Biosynthesis of various secondary metabolites - part 2	ko00998	5 out of 1285 0.389105058365759%	8 out of 12018 0.0665668164420037%	0.000588462	0.0759117
Betalain biosynthesis	ko00965	16 out of 1285 1.24513618677043%	62 out of 12018 0.515892827425528%	0.000617026	0.0795964
Isoflavonoid biosynthesis	ko00943	15 out of 1285 1.16731517509728%	57 out of 12018 0.474288567149276%	0.00072466	0.0934812
DNA replication	ko03030	20 out of 1285 1.55642023346304%	90 out of 12018 0.748876684972541%	0.00110338	0.142337
Flavonoid biosynthesis	ko00941	27 out of 1285 2.1011673151751%	137 out of 12018 1.13995673156931%	0.00120109	0.15494
Galactose metabolism	ko00052	47 out of 1285 3.65758754863813%	285 out of 12018 2.37144283574638%	0.0016458	0.212308
Anthocyanin biosynthesis	ko00942	9 out of 1285 0.700389105058366%	29 out of 12018 0.241304709602263%	0.00244317	0.315169
Stilbenoid, diarylheptanoid and gingerol biosynthesis	ko00945	23 out of 1285 1.78988326848249%	119 out of 12018 0.990181394574804%	0.00346382	0.446833
Flavone and flavonol biosynthesis	ko00944	8 out of 1285 0.622568093385214%	28 out of 12018 0.232983857547013%	0.0073458	0.947608
Isoquinoline alkaloid biosynthesis	ko00950	22 out of 1285 1.71206225680934%	124 out of 12018 1.03178565485106%	0.0116629	1
Mannose type O-glycan biosynthesis	ko00515	5 out of 1285 0.389105058365759%	14 out of 12018 0.116491928773506%	0.0121529	1
Fatty acid elongation	ko00062	12 out of 1285 0.933852140077821%	56 out of 12018 0.465967715094026%	0.0137849	1
Homologous recombination	ko03440	24 out of 1285 1.86770428015564%	144 out of 12018 1.19820269595607%	0.0182066	1
Sesquiterpenoid and triterpenoid biosynthesis	ko00909	13 out of 1285 1.01167315175097%	66 out of 12018 0.54917623564653%	0.0210081	1
Zeatin biosynthesis	ko00908	13 out of 1285 1.01167315175097%	66 out of 12018 0.54917623564653%	0.0210081	1
Monoterpenoid biosynthesis	ko00902	15 out of 1285 1.16731517509728%	83 out of 12018 0.690630720585788%	0.0287513	1
Starch and sucrose metabolism	ko00500	73 out of 1285 5.68093385214008%	550 out of 12018 4.57646863038775%	0.0291803	1
Glycerolipid metabolism	ko00561	26 out of 1285 2.02334630350195%	175 out of 12018 1.45614910966883%	0.0519698	1
Histidine metabolism	ko00340	7 out of 1285 0.544747081712062%	33 out of 12018 0.274588117823265%	0.0562995	1
Cyanoamino acid metabolism	ko00460	16 out of 1285 1.24513618677043%	103 out of 12018 0.857047761690797%	0.0803804	1
Glycine, serine and threonine metabolism	ko00260	17 out of 1285 1.32295719844358%	111 out of 12018 0.923614578132801%	0.0812697	1
Alanine, aspartate and glutamate metabolism	ko00250	15 out of 1285 1.16731517509728%	97 out of 12018 0.807122649359294%	0.0910909	1
Other glycan degradation	ko00511	16 out of 1285 1.24513618677043%	105 out of 12018 0.873689465801298%	0.0919385	1
Cysteine and methionine metabolism	ko00270	24 out of 1285 1.86770428015564%	170 out of 12018 1.41454484939258%	0.0949905	1
Nitrogen metabolism	ko00910	9 out of 1285 0.700389105058366%	52 out of 12018 0.432684306873024%	0.0981721	1
MAPK signaling pathway - plant	ko04016	96 out of 1285 7.47081712062257%	795 out of 12018 6.61507738392411%	0.107516	1
Diterpenoid biosynthesis	ko00904	11 out of 1285 0.856031128404669%	73 out of 12018 0.607422200033283%	0.152638	1
Tyrosine metabolism	ko00350	17 out of 1285 1.32295719844358%	122 out of 12018 1.01514395074056%	0.154231	1
Biotin metabolism	ko00780	7 out of 1285 0.544747081712062%	42 out of 12018 0.349475786320519%	0.156141	1
Amino sugar and nucleotide sugar metabolism	ko00520	38 out of 1285 2.95719844357977%	305 out of 12018 2.53785987685139%	0.178324	1
Pyrimidine metabolism	ko00240	19 out of 1285 1.47859922178988%	143 out of 12018 1.18988184390082%	0.188602	1
Glyoxylate and dicarboxylate metabolism	ko00630	21 out of 1285 1.63424124513619%	160 out of 12018 1.33133632884007%	0.188803	1
Glutathione metabolism	ko00480	23 out of 1285 1.78988326848249%	178 out of 12018 1.48111166583458%	0.195779	1
Ascorbate and aldarate metabolism	ko00053	10 out of 1285 0.778210116731518%	69 out of 12018 0.574138791812282%	0.198619	1
Tropane, piperidine and pyridine alkaloid biosynthesis	ko00960	10 out of 1285 0.778210116731518%	69 out of 12018 0.574138791812282%	0.198619	1
Carbon fixation in photosynthetic organisms	ko00710	16 out of 1285 1.24513618677043%	119 out of 12018 0.990181394574804%	0.200293	1
Glycosphingolipid biosynthesis - globo and isoglobo series	ko00603	3 out of 1285 0.233463035019455%	15 out of 12018 0.124812780828757%	0.211246	1
Selenocompound metabolism	ko00450	7 out of 1285 0.544747081712062%	46 out of 12018 0.382759194541521%	0.216469	1
alpha-Linolenic acid metabolism	ko00592	12 out of 1285 0.933852140077821%	88 out of 12018 0.73223498086204%	0.227927	1
Indole alkaloid biosynthesis	ko00901	8 out of 1285 0.622568093385214%	56 out of 12018 0.465967715094026%	0.245719	1
Sphingolipid metabolism	ko00600	12 out of 1285 0.933852140077821%	91 out of 12018 0.757197537027792%	0.264116	1
Base excision repair	ko03410	10 out of 1285 0.778210116731518%	74 out of 12018 0.615743052088534%	0.264198	1
ABC transporters	ko02010	18 out of 1285 1.40077821011673%	147 out of 12018 1.22316525212182%	0.30681	1
Fatty acid biosynthesis	ko00061	11 out of 1285 0.856031128404669%	86 out of 12018 0.715593276751539%	0.311206	1
Glycosaminoglycan degradation	ko00531	10 out of 1285 0.778210116731518%	79 out of 12018 0.657347312364786%	0.335536	1
Phenylalanine metabolism	ko00360	14 out of 1285 1.08949416342412%	117 out of 12018 0.973539690464304%	0.369691	1
Sulfur metabolism	ko00920	7 out of 1285 0.544747081712062%	55 out of 12018 0.457646863038775%	0.373177	1
Folate biosynthesis	ko00790	8 out of 1285 0.622568093385214%	67 out of 12018 0.557497087701781%	0.42697	1
Glycosphingolipid biosynthesis - lacto and neolacto series	ko00601	1 out of 1285 0.0778210116731518%	5 out of 12018 0.0416042602762523%	0.431931	1
Biosynthesis of unsaturated fatty acids	ko01040	5 out of 1285 0.389105058365759%	41 out of 12018 0.341154934265269%	0.449906	1
Proteasome	ko03050	17 out of 1285 1.32295719844358%	152 out of 12018 1.26476951239807%	0.460498	1
Tryptophan metabolism	ko00380	17 out of 1285 1.32295719844358%	154 out of 12018 1.28141121650857%	0.482994	1
Limonene and pinene degradation	ko00903	2 out of 1285 0.155642023346304%	15 out of 12018 0.124812780828757%	0.487423	1
Fatty acid metabolism	ko01212	14 out of 1285 1.08949416342412%	127 out of 12018 1.05674821101681%	0.494199	1
beta-Alanine metabolism	ko00410	9 out of 1285 0.700389105058366%	81 out of 12018 0.673989016475287%	0.504239	1
Glycosphingolipid biosynthesis - ganglio series	ko00604	6 out of 1285 0.466926070038911%	53 out of 12018 0.441005158928274%	0.50603	1
Glycosylphosphatidylinositol (GPI)-anchor biosynthesis	ko00563	5 out of 1285 0.389105058365759%	44 out of 12018 0.36611749043102%	0.513833	1
Pentose and glucuronate interconversions	ko00040	27 out of 1285 2.1011673151751%	258 out of 12018 2.14677983025462%	0.577924	1
Mismatch repair	ko03430	10 out of 1285 0.778210116731518%	96 out of 12018 0.798801797304044%	0.584075	1
Taurine and hypotaurine metabolism	ko00430	2 out of 1285 0.155642023346304%	18 out of 12018 0.149775336994508%	0.58808	1
Arachidonic acid metabolism	ko00590	6 out of 1285 0.466926070038911%	58 out of 12018 0.482609419204527%	0.597158	1
Nucleotide excision repair	ko03420	11 out of 1285 0.856031128404669%	107 out of 12018 0.890331169911799%	0.60164	1
Valine, leucine and isoleucine degradation	ko00280	9 out of 1285 0.700389105058366%	88 out of 12018 0.73223498086204%	0.607596	1
Vitamin B6 metabolism	ko00750	2 out of 1285 0.155642023346304%	19 out of 12018 0.158096189049759%	0.618201	1
Linoleic acid metabolism	ko00591	4 out of 1285 0.311284046692607%	42 out of 12018 0.349475786320519%	0.670875	1
Caffeine metabolism	ko00232	1 out of 1285 0.0778210116731518%	10 out of 12018 0.0832085205525046%	0.677378	1
Circadian rhythm - plant	ko04712	15 out of 1285 1.16731517509728%	154 out of 12018 1.28141121650857%	0.688183	1
Fructose and mannose metabolism	ko00051	14 out of 1285 1.08949416342412%	146 out of 12018 1.21484440006657%	0.707036	1
Purine metabolism	ko00230	25 out of 1285 1.94552529182879%	256 out of 12018 2.13013812614412%	0.715689	1
Ubiquinone and other terpenoid-quinone biosynthesis	ko00130	6 out of 1285 0.466926070038911%	66 out of 12018 0.54917623564653%	0.72184	1
Phosphonate and phosphinate metabolism	ko00440	1 out of 1285 0.0778210116731518%	12 out of 12018 0.0998502246630055%	0.742735	1
Inositol phosphate metabolism	ko00562	16 out of 1285 1.24513618677043%	171 out of 12018 1.42286570144783%	0.750832	1
Plant-pathogen interaction	ko04626	154 out of 1285 11.9844357976654%	1513 out of 12018 12.5894491595939%	0.768005	1
Glycerophospholipid metabolism	ko00564	17 out of 1285 1.32295719844358%	185 out of 12018 1.53935763022133%	0.780856	1
Lysine degradation	ko00310	6 out of 1285 0.466926070038911%	71 out of 12018 0.590780495922782%	0.784678	1
Phosphatidylinositol signaling system	ko04070	16 out of 1285 1.24513618677043%	176 out of 12018 1.46446996172408%	0.78964	1
Pantothenate and CoA biosynthesis	ko00770	5 out of 1285 0.389105058365759%	62 out of 12018 0.515892827425528%	0.806775	1
Biosynthesis of amino acids	ko01230	36 out of 1285 2.80155642023346%	381 out of 12018 3.17024463305042%	0.810065	1
Phenylalanine, tyrosine and tryptophan biosynthesis	ko00400	7 out of 1285 0.544747081712062%	85 out of 12018 0.707272424696289%	0.817402	1
Nicotinate and nicotinamide metabolism	ko00760	3 out of 1285 0.233463035019455%	41 out of 12018 0.341154934265269%	0.829274	1
Brassinosteroid biosynthesis	ko00905	2 out of 1285 0.155642023346304%	30 out of 12018 0.249625561657514%	0.845944	1
Protein export	ko03060	6 out of 1285 0.466926070038911%	80 out of 12018 0.665668164420037%	0.869718	1
One carbon pool by folate	ko00670	2 out of 1285 0.155642023346304%	33 out of 12018 0.274588117823265%	0.88176	1
Phagosome	ko04145	10 out of 1285 0.778210116731518%	127 out of 12018 1.05674821101681%	0.884286	1
C5-Branched dibasic acid metabolism	ko00660	1 out of 1285 0.0778210116731518%	20 out of 12018 0.166417041105009%	0.896019	1
Arginine and proline metabolism	ko00330	6 out of 1285 0.466926070038911%	86 out of 12018 0.715593276751539%	0.909213	1
Carotenoid biosynthesis	ko00906	6 out of 1285 0.466926070038911%	89 out of 12018 0.740555832917291%	0.924746	1
Arginine biosynthesis	ko00220	3 out of 1285 0.233463035019455%	52 out of 12018 0.432684306873024%	0.927134	1
Ether lipid metabolism	ko00565	3 out of 1285 0.233463035019455%	53 out of 12018 0.441005158928274%	0.932802	1
Riboflavin metabolism	ko00740	2 out of 1285 0.155642023346304%	40 out of 12018 0.332834082210018%	0.937471	1
Oxidative phosphorylation	ko00190	14 out of 1285 1.08949416342412%	190 out of 12018 1.58096189049759%	0.952752	1
Steroid biosynthesis	ko00100	2 out of 1285 0.155642023346304%	44 out of 12018 0.36611749043102%	0.956987	1
Thiamine metabolism	ko00730	2 out of 1285 0.155642023346304%	44 out of 12018 0.36611749043102%	0.956987	1
Pyruvate metabolism	ko00620	9 out of 1285 0.700389105058366%	136 out of 12018 1.13163587951406%	0.961761	1
Other types of O-glycan biosynthesis	ko00514	1 out of 1285 0.0778210116731518%	29 out of 12018 0.241304709602263%	0.962501	1
Butanoate metabolism	ko00650	2 out of 1285 0.155642023346304%	47 out of 12018 0.391080046596772%	0.967641	1
Valine, leucine and isoleucine biosynthesis	ko00290	1 out of 1285 0.0778210116731518%	32 out of 12018 0.266267265768015%	0.973313	1
Basal transcription factors	ko03022	4 out of 1285 0.311284046692607%	81 out of 12018 0.673989016475287%	0.978896	1
Glycolysis / Gluconeogenesis	ko00010	17 out of 1285 1.32295719844358%	241 out of 12018 2.00532534531536%	0.979491	1
Pentose phosphate pathway	ko00030	8 out of 1285 0.622568093385214%	134 out of 12018 1.11499417540356%	0.979757	1
Fatty acid degradation	ko00071	9 out of 1285 0.700389105058366%	147 out of 12018 1.22316525212182%	0.980456	1
Endocytosis	ko04144	31 out of 1285 2.4124513618677%	405 out of 12018 3.36994508237644%	0.985155	1
Porphyrin and chlorophyll metabolism	ko00860	3 out of 1285 0.233463035019455%	71 out of 12018 0.590780495922782%	0.985498	1
Carbon metabolism	ko01200	34 out of 1285 2.64591439688716%	439 out of 12018 3.65285405225495%	0.985822	1
SNARE interactions in vesicular transport	ko04130	2 out of 1285 0.155642023346304%	56 out of 12018 0.465967715094026%	0.986455	1
Aminoacyl-tRNA biosynthesis	ko00970	9 out of 1285 0.700389105058366%	159 out of 12018 1.32301547678482%	0.991007	1
Propanoate metabolism	ko00640	2 out of 1285 0.155642023346304%	62 out of 12018 0.515892827425528%	0.992509	1
Ubiquitin mediated proteolysis	ko04120	19 out of 1285 1.47859922178988%	290 out of 12018 2.41304709602263%	0.994614	1
Peroxisome	ko04146	8 out of 1285 0.622568093385214%	160 out of 12018 1.33133632884007%	0.99664	1
Autophagy - other	ko04136	2 out of 1285 0.155642023346304%	71 out of 12018 0.590780495922782%	0.996962	1
RNA polymerase	ko03020	2 out of 1285 0.155642023346304%	74 out of 12018 0.615743052088534%	0.997758	1
Citrate cycle (TCA cycle)	ko00020	3 out of 1285 0.233463035019455%	97 out of 12018 0.807122649359294%	0.998675	1
Terpenoid backbone biosynthesis	ko00900	3 out of 1285 0.233463035019455%	98 out of 12018 0.815443501414545%	0.998795	1
RNA degradation	ko03018	15 out of 1285 1.16731517509728%	271 out of 12018 2.25495090697287%	0.999094	1
N-Glycan biosynthesis	ko00510	1 out of 1285 0.0778210116731518%	68 out of 12018 0.565817939757031%	0.999553	1
2-Oxocarboxylic acid metabolism	ko01210	2 out of 1285 0.155642023346304%	98 out of 12018 0.815443501414545%	0.999812	1
RNA transport	ko03013	16 out of 1285 1.24513618677043%	341 out of 12018 2.83741055084041%	0.999981	1
Protein processing in endoplasmic reticulum	ko04141	21 out of 1285 1.63424124513619%	440 out of 12018 3.6611749043102%	0.999998	1
Ribosome biogenesis in eukaryotes	ko03008	5 out of 1285 0.389105058365759%	203 out of 12018 1.68913296721584%	0.999998	1
Ribosome	ko03010	15 out of 1285 1.16731517509728%	411 out of 12018 3.41987019470794%	1	1
mRNA surveillance pathway	ko03015	6 out of 1285 0.466926070038911%	320 out of 12018 2.66267265768015%	1	1
Spliceosome	ko03040	10 out of 1285 0.778210116731518%	434 out of 12018 3.6112497919787%	1	1
S2 vs S3
Plant-pathogen interaction	ko04626	155 out of 771 20.1037613488975%	1513 out of 12018 12.5894491595939%	7.1089e-10	8.60177e-08
Galactose metabolism	ko00052	44 out of 771 5.70687418936446%	285 out of 12018 2.37144283574638%	4.34546e-08	5.25801e-06
Biosynthesis of secondary metabolites	ko01110	221 out of 771 28.6640726329442%	2690 out of 12018 22.3830920286237%	1.50986e-05	0.00182693
Mannose type O-glycan biosynthesis	ko00515	6 out of 771 0.778210116731518%	14 out of 12018 0.116491928773506%	0.000131444	0.0159048
Flavonoid biosynthesis	ko00941	20 out of 771 2.59403372243839%	137 out of 12018 1.13995673156931%	0.000451661	0.0546509
Starch and sucrose metabolism	ko00500	55 out of 771 7.13359273670558%	550 out of 12018 4.57646863038775%	0.0006433	0.0778393
Cutin, suberine and wax biosynthesis	ko00073	18 out of 771 2.33463035019455%	121 out of 12018 1.00682309868531%	0.000681649	0.0824795
Isoquinoline alkaloid biosynthesis	ko00950	18 out of 771 2.33463035019455%	124 out of 12018 1.03178565485106%	0.000914799	0.110691
Monoterpenoid biosynthesis	ko00902	13 out of 771 1.68612191958495%	83 out of 12018 0.690630720585788%	0.00228657	0.276674
Metabolic pathways	ko01100	343 out of 771 44.4876783398184%	4798 out of 12018 39.9234481610917%	0.0043272	0.523591
Anthocyanin biosynthesis	ko00942	6 out of 771 0.778210116731518%	29 out of 12018 0.241304709602263%	0.00910301	1
MAPK signaling pathway - plant	ko04016	66 out of 771 8.56031128404669%	795 out of 12018 6.61507738392411%	0.0174353	1
Plant hormone signal transduction	ko04075	70 out of 771 9.07911802853437%	856 out of 12018 7.12264935929439%	0.0198997	1
Phenylpropanoid biosynthesis	ko00940	37 out of 771 4.79896238651102%	421 out of 12018 3.50307871526044%	0.031493	1
Sesquiterpenoid and triterpenoid biosynthesis	ko00909	8 out of 771 1.03761348897536%	66 out of 12018 0.54917623564653%	0.0593876	1
Indole alkaloid biosynthesis	ko00901	7 out of 771 0.907911802853437%	56 out of 12018 0.465967715094026%	0.0656491	1
Betalain biosynthesis	ko00965	7 out of 771 0.907911802853437%	62 out of 12018 0.515892827425528%	0.100824	1
Flavone and flavonol biosynthesis	ko00944	4 out of 771 0.518806744487678%	28 out of 12018 0.232983857547013%	0.101346	1
Biosynthesis of unsaturated fatty acids	ko01040	5 out of 771 0.648508430609598%	41 out of 12018 0.341154934265269%	0.119894	1
Phenylalanine metabolism	ko00360	11 out of 771 1.42671854734112%	117 out of 12018 0.973539690464304%	0.130024	1
Caffeine metabolism	ko00232	2 out of 771 0.259403372243839%	10 out of 12018 0.0832085205525046%	0.131424	1
Stilbenoid, diarylheptanoid and gingerol biosynthesis	ko00945	11 out of 771 1.42671854734112%	119 out of 12018 0.990181394574804%	0.14135	1
Porphyrin and chlorophyll metabolism	ko00860	7 out of 771 0.907911802853437%	71 out of 12018 0.590780495922782%	0.169083	1
Phosphonate and phosphinate metabolism	ko00440	2 out of 771 0.259403372243839%	12 out of 12018 0.0998502246630055%	0.17742	1
Tryptophan metabolism	ko00380	13 out of 771 1.68612191958495%	154 out of 12018 1.28141121650857%	0.189255	1
Glycerophospholipid metabolism	ko00564	15 out of 771 1.94552529182879%	185 out of 12018 1.53935763022133%	0.208313	1
Homologous recombination	ko03440	12 out of 771 1.55642023346304%	144 out of 12018 1.19820269595607%	0.213478	1
Fructose and mannose metabolism	ko00051	12 out of 771 1.55642023346304%	146 out of 12018 1.21484440006657%	0.227048	1
ABC transporters	ko02010	12 out of 771 1.55642023346304%	147 out of 12018 1.22316525212182%	0.233961	1
Zeatin biosynthesis	ko00908	6 out of 771 0.778210116731518%	66 out of 12018 0.54917623564653%	0.247759	1
Glutathione metabolism	ko00480	14 out of 771 1.81582360570687%	178 out of 12018 1.48111166583458%	0.252385	1
Tyrosine metabolism	ko00350	10 out of 771 1.2970168612192%	122 out of 12018 1.01514395074056%	0.25651	1
Folate biosynthesis	ko00790	6 out of 771 0.778210116731518%	67 out of 12018 0.557497087701781%	0.258693	1
Linoleic acid metabolism	ko00591	4 out of 771 0.518806744487678%	42 out of 12018 0.349475786320519%	0.28218	1
Fatty acid elongation	ko00062	5 out of 771 0.648508430609598%	56 out of 12018 0.465967715094026%	0.289231	1
alpha-Linolenic acid metabolism	ko00592	7 out of 771 0.907911802853437%	88 out of 12018 0.73223498086204%	0.334752	1
Butanoate metabolism	ko00650	4 out of 771 0.518806744487678%	47 out of 12018 0.391080046596772%	0.35619	1
Biosynthesis of various secondary metabolites - part 2	ko00998	1 out of 771 0.12970168612192%	8 out of 12018 0.0665668164420037%	0.411744	1
Ether lipid metabolism	ko00565	4 out of 771 0.518806744487678%	53 out of 12018 0.441005158928274%	0.444718	1
Glycosphingolipid biosynthesis - ganglio series	ko00604	4 out of 771 0.518806744487678%	53 out of 12018 0.441005158928274%	0.444718	1
Glycerolipid metabolism	ko00561	12 out of 771 1.55642023346304%	175 out of 12018 1.45614910966883%	0.448814	1
Tropane, piperidine and pyridine alkaloid biosynthesis	ko00960	5 out of 771 0.648508430609598%	69 out of 12018 0.574138791812282%	0.456802	1
Amino sugar and nucleotide sugar metabolism	ko00520	20 out of 771 2.59403372243839%	305 out of 12018 2.53785987685139%	0.493204	1
Pentose phosphate pathway	ko00030	9 out of 771 1.16731517509728%	134 out of 12018 1.11499417540356%	0.49326	1
Isoflavonoid biosynthesis	ko00943	4 out of 771 0.518806744487678%	57 out of 12018 0.474288567149276%	0.501674	1
Diterpenoid biosynthesis	ko00904	5 out of 771 0.648508430609598%	73 out of 12018 0.607422200033283%	0.506848	1
Arachidonic acid metabolism	ko00590	4 out of 771 0.518806744487678%	58 out of 12018 0.482609419204527%	0.51552	1
Thiamine metabolism	ko00730	3 out of 771 0.389105058365759%	44 out of 12018 0.36611749043102%	0.542766	1
Glycosylphosphatidylinositol (GPI)-anchor biosynthesis	ko00563	3 out of 771 0.389105058365759%	44 out of 12018 0.36611749043102%	0.542766	1
Glyoxylate and dicarboxylate metabolism	ko00630	10 out of 771 1.2970168612192%	160 out of 12018 1.33133632884007%	0.580839	1
Alanine, aspartate and glutamate metabolism	ko00250	6 out of 771 0.778210116731518%	97 out of 12018 0.807122649359294%	0.596458	1
beta-Alanine metabolism	ko00410	5 out of 771 0.648508430609598%	81 out of 12018 0.673989016475287%	0.600637	1
Limonene and pinene degradation	ko00903	1 out of 771 0.12970168612192%	15 out of 12018 0.124812780828757%	0.630336	1
Histidine metabolism	ko00340	2 out of 771 0.259403372243839%	33 out of 12018 0.274588117823265%	0.634567	1
Pyruvate metabolism	ko00620	8 out of 771 1.03761348897536%	136 out of 12018 1.13163587951406%	0.651254	1
Ascorbate and aldarate metabolism	ko00053	4 out of 771 0.518806744487678%	69 out of 12018 0.574138791812282%	0.654058	1
Cyanoamino acid metabolism	ko00460	6 out of 771 0.778210116731518%	103 out of 12018 0.857047761690797%	0.654987	1
Nitrogen metabolism	ko00910	3 out of 771 0.389105058365759%	52 out of 12018 0.432684306873024%	0.657086	1
Photosynthesis	ko00195	5 out of 771 0.648508430609598%	87 out of 12018 0.72391412880679%	0.66389	1
Valine, leucine and isoleucine degradation	ko00280	5 out of 771 0.648508430609598%	88 out of 12018 0.73223498086204%	0.673773	1
Purine metabolism	ko00230	15 out of 771 1.94552529182879%	256 out of 12018 2.13013812614412%	0.680156	1
Taurine and hypotaurine metabolism	ko00430	1 out of 771 0.12970168612192%	18 out of 12018 0.149775336994508%	0.697098	1
Aminoacyl-tRNA biosynthesis	ko00970	9 out of 771 1.16731517509728%	159 out of 12018 1.32301547678482%	0.698774	1
Pyrimidine metabolism	ko00240	8 out of 771 1.03761348897536%	143 out of 12018 1.18988184390082%	0.705671	1
Fatty acid metabolism	ko01212	7 out of 771 0.907911802853437%	127 out of 12018 1.05674821101681%	0.71403	1
Glucosinolate biosynthesis	ko00966	1 out of 771 0.12970168612192%	19 out of 12018 0.158096189049759%	0.71656	1
Glycosaminoglycan degradation	ko00531	4 out of 771 0.518806744487678%	79 out of 12018 0.657347312364786%	0.754664	1
Terpenoid backbone biosynthesis	ko00900	5 out of 771 0.648508430609598%	98 out of 12018 0.815443501414545%	0.761814	1
Protein export	ko03060	4 out of 771 0.518806744487678%	80 out of 12018 0.665668164420037%	0.763359	1
Propanoate metabolism	ko00640	3 out of 771 0.389105058365759%	62 out of 12018 0.515892827425528%	0.768993	1
Steroid biosynthesis	ko00100	2 out of 771 0.259403372243839%	44 out of 12018 0.36611749043102%	0.783369	1
Lysine biosynthesis	ko00300	1 out of 771 0.12970168612192%	24 out of 12018 0.199700449326011%	0.79666	1
Phenylalanine, tyrosine and tryptophan biosynthesis	ko00400	4 out of 771 0.518806744487678%	85 out of 12018 0.707272424696289%	0.803266	1
Selenocompound metabolism	ko00450	2 out of 771 0.259403372243839%	46 out of 12018 0.382759194541521%	0.803863	1
Arginine and proline metabolism	ko00330	4 out of 771 0.518806744487678%	86 out of 12018 0.715593276751539%	0.810556	1
Fatty acid biosynthesis	ko00061	4 out of 771 0.518806744487678%	86 out of 12018 0.715593276751539%	0.810556	1
Other glycan degradation	ko00511	5 out of 771 0.648508430609598%	105 out of 12018 0.873689465801298%	0.81193	1
N-Glycan biosynthesis	ko00510	3 out of 771 0.389105058365759%	68 out of 12018 0.565817939757031%	0.820552	1
Sphingolipid metabolism	ko00600	4 out of 771 0.518806744487678%	91 out of 12018 0.757197537027792%	0.843756	1
Glycolysis / Gluconeogenesis	ko00010	12 out of 771 1.55642023346304%	241 out of 12018 2.00532534531536%	0.855099	1
Arginine biosynthesis	ko00220	2 out of 771 0.259403372243839%	52 out of 12018 0.432684306873024%	0.855359	1
Brassinosteroid biosynthesis	ko00905	1 out of 771 0.12970168612192%	30 out of 12018 0.249625561657514%	0.863524	1
Various types of N-glycan biosynthesis	ko00513	2 out of 771 0.259403372243839%	54 out of 12018 0.449326010983525%	0.869574	1
Circadian rhythm - plant	ko04712	7 out of 771 0.907911802853437%	154 out of 12018 1.28141121650857%	0.872099	1
2-Oxocarboxylic acid metabolism	ko01210	4 out of 771 0.518806744487678%	98 out of 12018 0.815443501414545%	0.881897	1
Carbon fixation in photosynthetic organisms	ko00710	5 out of 771 0.648508430609598%	119 out of 12018 0.990181394574804%	0.886739	1
Pentose and glucuronate interconversions	ko00040	12 out of 771 1.55642023346304%	258 out of 12018 2.14677983025462%	0.907995	1
Fatty acid degradation	ko00071	6 out of 771 0.778210116731518%	147 out of 12018 1.22316525212182%	0.916536	1
Riboflavin metabolism	ko00740	1 out of 771 0.12970168612192%	40 out of 12018 0.332834082210018%	0.929815	1
Carotenoid biosynthesis	ko00906	3 out of 771 0.389105058365759%	89 out of 12018 0.740555832917291%	0.930919	1
Glycine, serine and threonine metabolism	ko00260	4 out of 771 0.518806744487678%	111 out of 12018 0.923614578132801%	0.931679	1
RNA degradation	ko03018	12 out of 771 1.55642023346304%	271 out of 12018 2.25495090697287%	0.936652	1
Biotin metabolism	ko00780	1 out of 771 0.12970168612192%	42 out of 12018 0.349475786320519%	0.93856	1
Citrate cycle (TCA cycle)	ko00020	3 out of 771 0.389105058365759%	97 out of 12018 0.807122649359294%	0.953075	1
Base excision repair	ko03410	2 out of 771 0.259403372243839%	74 out of 12018 0.615743052088534%	0.95552	1
Inositol phosphate metabolism	ko00562	6 out of 771 0.778210116731518%	171 out of 12018 1.42286570144783%	0.967035	1
Proteasome	ko03050	5 out of 771 0.648508430609598%	152 out of 12018 1.26476951239807%	0.970418	1
SNARE interactions in vesicular transport	ko04130	1 out of 771 0.12970168612192%	56 out of 12018 0.465967715094026%	0.975811	1
RNA transport	ko03013	14 out of 771 1.81582360570687%	341 out of 12018 2.83741055084041%	0.975885	1
Peroxisome	ko04146	5 out of 771 0.648508430609598%	160 out of 12018 1.33133632884007%	0.979168	1
DNA replication	ko03030	2 out of 771 0.259403372243839%	90 out of 12018 0.748876684972541%	0.981932	1
Cysteine and methionine metabolism	ko00270	5 out of 771 0.648508430609598%	170 out of 12018 1.41454484939258%	0.986715	1
Mismatch repair	ko03430	2 out of 771 0.259403372243839%	96 out of 12018 0.798801797304044%	0.9872	1
Ubiquinone and other terpenoid-quinone biosynthesis	ko00130	1 out of 771 0.12970168612192%	66 out of 12018 0.54917623564653%	0.987579	1
Autophagy - other	ko04136	1 out of 771 0.12970168612192%	71 out of 12018 0.590780495922782%	0.991101	1
Lysine degradation	ko00310	1 out of 771 0.12970168612192%	71 out of 12018 0.590780495922782%	0.991101	1
Ribosome biogenesis in eukaryotes	ko03008	6 out of 771 0.778210116731518%	203 out of 12018 1.68913296721584%	0.991547	1
RNA polymerase	ko03020	1 out of 771 0.12970168612192%	74 out of 12018 0.615743052088534%	0.992715	1
Biosynthesis of amino acids	ko01230	14 out of 771 1.81582360570687%	381 out of 12018 3.17024463305042%	0.993601	1
Basal transcription factors	ko03022	1 out of 771 0.12970168612192%	81 out of 12018 0.673989016475287%	0.995434	1
Phosphatidylinositol signaling system	ko04070	4 out of 771 0.518806744487678%	176 out of 12018 1.46446996172408%	0.996963	1
Protein processing in endoplasmic reticulum	ko04141	15 out of 771 1.94552529182879%	440 out of 12018 3.6611749043102%	0.998391	1
Endocytosis	ko04144	13 out of 771 1.68612191958495%	405 out of 12018 3.36994508237644%	0.998796	1
Nucleotide excision repair	ko03420	1 out of 771 0.12970168612192%	107 out of 12018 0.890331169911799%	0.999197	1
Carbon metabolism	ko01200	14 out of 771 1.81582360570687%	439 out of 12018 3.65285405225495%	0.999259	1
Spliceosome	ko03040	13 out of 771 1.68612191958495%	434 out of 12018 3.6112497919787%	0.999625	1
mRNA surveillance pathway	ko03015	8 out of 771 1.03761348897536%	320 out of 12018 2.66267265768015%	0.999651	1
Phagosome	ko04145	1 out of 771 0.12970168612192%	127 out of 12018 1.05674821101681%	0.99979	1
Ubiquitin mediated proteolysis	ko04120	6 out of 771 0.778210116731518%	290 out of 12018 2.41304709602263%	0.999872	1
Oxidative phosphorylation	ko00190	2 out of 771 0.259403372243839%	190 out of 12018 1.58096189049759%	0.999957	1
Ribosome	ko03010	7 out of 771 0.907911802853437%	411 out of 12018 3.41987019470794%	0.999999	1
