# Supplementary material for: Cyanidin-3-O-glucoside Contributes to Leaf Color Change by Regulating Two bHLH Transcription Factors in Phoebe bournei
Source: Int J Mol Sci. 2023 Feb 14;24(4):3829. doi: 10.3390/ijms24043829 (PMC9960835; doi:10.3390/ijms24043829)
Supplement: Supplementary file 1 [file ijms-24-03829-s001.zip › Table S7 The expression of genes in anthocyanidins biosynthesis pathways..xlsx]

## Sheet: Sheet1
Table S7 The expression of genes in anthocyanidins biosynthesis pathways.
ID	Name	S1-1	S1-2	S1-3	S2-1	S2-2	S2-3	S3-1	S3-2	S3-3
OF01232	PAL1	197.95	208.31	199.46	119.85	122.54	124.07	142.16	143.96	152.23
OF01234	PAL2	120.39	122.4	120.69	88.66	87.31	88.48	96.45	97.88	109.35
OF14446	PAL3	560.17	571.7	577.88	247.96	250.53	254.09	201.02	188.48	205.16
OF14117	PAL4	292.25	301.01	287.6	144.14	145.11	145.82	27.39	26.21	28.49
OF23722	PAL5	21.2	21.02	21.56	16.92	16.48	17.36	17.56	16.88	16.31
OF23269	C4H1	0	0.12	0.18	0.3	0.24	0.12	0	0.13	0.19
OF23273	C4H2	9.58	11.47	11.47	1.51	1.84	1.75	1.22	1.98	2.06
OF23274	C4H3	0.81	0.82	0.53	0.38	0.29	0.29	0.3	0.25	0.2
OF24217	C4H4	886.51	899.36	915.77	560.72	579.13	577.53	605.75	550.22	583.92
OF00551	4CL1	0.08	0	0	0	0	0	0	0	0
OF03676	4CL2	2.02	2.34	2.73	1.27	1.03	0.68	0.75	0.54	0.39
OF12190	4CL3	2.83	2.21	2.67	2.27	1.95	2.35	1.13	1.27	1.47
OF12191	4CL4	34.84	36.58	35.75	43.01	44.51	46.48	46.55	46.54	44.96
OF16606	4CL5	24.55	17.55	23.98	34.59	37.36	38.57	35.19	33.63	32.89
OF17556	4CL6	38.24	39.5	34.94	27.62	29.11	27.9	24.99	24.56	21.88
OF18056	4CL7	543.67	524.49	536.27	246.46	244.92	242.93	133.79	117.96	135.9
OF20604	4CL8	0.34	0.21	0.52	0.21	0.34	0.04	0.13	0.09	0.04
OF23870	4CL9	22.75	24.61	22.62	23.46	23.59	23.66	20.13	22.75	20.41
OF28024	4CL10	6.64	6.57	5.67	14.55	14.97	15.64	18.44	18.58	18.06
OF28027	4CL11	1.36	1.06	1.15	1.08	0.88	1.31	1.4	1.01	0.9
OF28030	4CL12	2.31	2.94	2.61	2.03	2.26	1.89	1.96	1.31	1.65
OF29619	4CL13	57.31	55.16	54.22	192.9	192.24	200.78	340.57	324.54	337.68
OF07823	CHS1	232.94	237.21	234.71	91.57	96.57	89.1	15.17	11.57	15.49
OF11535	CHS2	276.85	272.75	269.1	127.37	128.39	137.27	149.3	125.37	152.03
OF16576	CHS3	1463.1	1543.79	1474.5	716.49	701.49	679.87	344.49	291.64	327.58
OF27363	CHS4	2136.55	2226.64	2124.26	818.54	855.39	834.4	209.58	181.95	219.74
OF27365	CHS5	40.55	39.47	38.66	33.87	33.92	31.3	30.19	31.1	29.5
OF19163	CHI1	264.23	272.84	258.81	128.57	129.84	122.66	67.48	70.16	72.57
OF19164	CHI2	4.06	4.21	3.65	2.27	1.64	1.85	0.34	0.34	0.45
OF01821	F3H1	1107.68	1201.03	1135.11	485.55	506.37	480.11	241.39	222.07	242.45
OF07117	F3H2	0.07	0.33	0	0.13	0.07	0.07	0	0	0.07
OF07118	F3H3	0.32	0.32	0.45	0.12	0.25	0.19	0.26	0.2	0.06
OF14586	F3H4	5.81	5.67	5.19	12.08	13.97	11.74	13.96	12.36	13.82
OF14588	F3H5	12.15	13.35	13.48	5.36	4.35	5.29	5.35	5.07	5.92
OF16130	F3H6	0.18	0.07	0.04	0.1	0.18	0.07	0.33	0.41	0.25
OF18089	F3H7	0	0	0	0	0	0	0	0	0
OF18090	F3H8	0	0	0	0	0	0	0	0	0.06
OF20389	F3H9	2.7	1.86	2.37	2.65	2.04	1.84	4.74	3.55	3.42
OF24049	F3H10	266.63	277.2	263.38	92.24	94.57	96.17	96.15	90.54	104.29
OF24468	F3H11	0.12	0.04	0.21	0.04	0.04	0.12	0.25	0.56	0.42
OF26236	F3H12	1.44	1.21	2.18	0.47	0.24	0.48	1.98	2.01	3.43
OF19768	F3'H	658.27	667.66	642.34	375.87	377.45	375.07	252.14	219.8	244.64
OF21779	DFR	698.52	703.64	700.41	241.57	234.8	240.14	121.13	110.89	108.69
OF05568	ANS1	1399.01	1432.21	1374.43	795.16	775.14	758.56	219.74	196.86	226.68
OF09438	ANS2	23.05	23.04	23.1	23.52	23.76	23.16	18.66	19.26	19.27
OF06430	UFGT1	24.06	24.69	27.22	50.53	53.45	58.86	64.76	64.51	67.85
OF06434	UFGT2	3.44	3.34	3.56	20.41	22.68	20.49	37.11	34.68	33.18
OF06443	UFGT3	3.75	2.96	3.72	17.26	17.22	16.32	23.88	23.04	24.09
OF06444	UFGT4	0.05	0.05	0	0	0.05	0	0	0	0
OF06445	UFGT5	0.77	0.68	0.51	2.58	2.96	1.95	0.73	0.35	0.59
OF25113	UFGT6	118.16	125.44	125.03	80.14	82.45	81.13	53.77	56.21	53.85
OF25115	UFGT7	4.44	5.29	4.75	1.1	1.12	1.38	1.21	1.01	0.98
OF25116	UFGT8	2.9	1.95	2.36	2.75	2.13	2.62	2.04	1.54	2.44
OF25119	UFGT9	0.97	0.72	0.51	0.4	0.81	0.81	1.52	1.7	1.4
OF25120	UFGT10	2.55	3.04	2.94	1.48	1.97	1.55	1.29	2.18	1.75
OF25123	UFGT11	132.9	137.36	137.58	56.36	55.99	53.96	9.76	8.45	8.21
OF01567	gst1	0.07	0.07	0.34	0.07	0.34	0.27	0.42	0.64	0.21
OF01568	gst2	53.32	54.51	52.16	44.39	46.94	47.09	43.64	47.26	43.43
OF01702	gst3	4.36	5.21	4.67	5.16	4.71	6.28	7.99	7.83	12.18
OF01705	gst4	1.36	2.1	2.84	1.13	1.46	1.35	1.72	2.4	0.96
OF02115	gst5	5.22	4.17	3.73	2.46	2.28	2.81	1.46	1.82	1.89
OF02116	gst6	0.29	0.2	0	0.19	0.1	0.19	0.5	0.1	0.2
OF02682	gst7	27.56	28.81	30.93	24.39	25.19	23.78	22.52	24.57	24.31
OF02895	gst8	0.17	0.52	0.52	0.68	0.17	0.52	0.18	0	0.09
OF03954	gst9	14.84	12.6	13.98	5.23	5.23	5.29	1.75	2.19	2.47
OF08881	gst10	7.88	7.14	6.83	3.02	2.64	2.51	1.71	2.19	2.01
OF08882	gst11	162.89	183.8	176.29	89.18	92.59	98.02	62.89	59.47	66.69
OF11651	gst12	15.6	15.9	13.81	2.79	4.55	4.45	4.27	5.05	4.31
OF11652	gst13	1.22	1.16	0.74	1.43	1.03	1.63	2.51	3.18	2.73
OF11653	gst14	0	0.11	0.11	0	0	0	0	0	0
OF11654	gst15	2.47	3.57	2.49	1.05	1.07	1.6	2.54	3.93	3.4
OF11655	gst16	0.33	0.17	0.17	0	0	0	0	0	0
OF11701	gst17	0	0	0	0	0	0	0.09	0	0
OF14103	gst18	565.27	588.89	570.15	80.42	77.61	76.04	3.63	3.04	3.22
OF16237	gst19	33.73	29.72	34.77	26.51	25.71	27.24	41.74	41.77	41.77
OF17336	gst20	9.72	10.21	8.99	8.7	7.82	7.19	7.19	6.59	6.91
OF19189	gst21	23.18	25.84	27.11	26.08	22.31	24.95	34.68	36.43	35.09
OF22040	gst22	3.47	2.88	2.57	3.51	2.65	3.55	5.89	6.51	5.52
OF22042	gst23	0.16	0.41	0.33	0.08	0.41	0.16	0	0.34	0.17
OF22043	gst24	1.63	1	1.59	0.11	0	0.17	0.42	0.49	0.54
OF22057	gst25	0.1	0	0	0	0.1	0.1	0.1	0.62	0.1
OF22407	gst26	727.1	781.51	759.86	302.02	318.8	314.04	565.98	470.99	546.93
OF23013	gst27	30.83	32.55	30.82	3.95	4.87	4.08	3.97	4.48	4.72
OF26578	gst29	6.52	4.26	5.74	4.97	5.77	5.39	4.83	5.86	4.32
OF26579	gst30	17.83	21.4	20.47	20.85	18.51	19.99	24.73	30.48	21.49
OF28256	gst31	0	0	0	0.1	0	0	0.42	0.21	0.52
OF28257	gst32	0	0	0	0.11	0	0.06	0.29	0.18	0.35
OF28258	gst33	0.38	0.19	0.39	0.38	0.38	0.38	1.78	2.41	1.37
OF28318	gst34	1.15	0.63	1.16	1.24	0.84	1.35	1.95	2.41	3
OF28319	gst35	0.18	0.09	0.71	0	0.09	0.18	0.27	0.09	0.54
OF28320	gst36	0.42	0	0.43	0.21	0.21	0.21	0.87	0.66	0.22
OF28321	gst37	0.1	0.21	0.11	0	0	0	0	0.11	0
OF28326	gst39	1.75	1.43	1.94	1.15	1.42	0.83	1.21	1.22	1.62
