# Supplementary material for: Cyanidin-3-O-glucoside Contributes to Leaf Color Change by Regulating Two bHLH Transcription Factors in Phoebe bournei
Source: Int J Mol Sci. 2023 Feb 14;24(4):3829. doi: 10.3390/ijms24043829 (PMC9960835; doi:10.3390/ijms24043829)
Supplement: Supplementary file 1 [file ijms-24-03829-s001.zip › Table S8 The correlation coefficient between TFs and Metabolites..xlsx]

## Sheet: Sheet1
Table S8 The correlation coefficient between TFs and Metabolites.
Gene	Metabolite	R	p
PAL3	Peo-3-O-(6-O-p-coumaryl)-glu	0.717089	0.0296762
PAL3	Del-3-rut-5-glu	0.817261	0.00714757
PAL3	Cya-3-O-glu	0.854981	0.00330864
PAL3	Cya-3-O-sam	0.833682	0.0052291
PAL3	Del-3-O-ara	0.963581	2.929e-05
PAL3	Peo-3,5-O-diglu	0.975835	7.0537e-06
PAL3	Peo-3-O-(6-O-malonyl)-glu	0.975835	7.05364e-06
PAL4	Peo-3-O-(6-O-p-coumaryl)-glu	0.942663	0.000140475
PAL4	Del-3-rut-5-glu	0.973371	9.88509e-06
PAL4	Cya-3-O-glu	0.999109	6.95343e-11
PAL4	Cya-3-O-sam	0.998357	5.91291e-10
PAL4	Del-3-O-ara	0.742529	0.0219313
PAL4	Peo-3,5-O-diglu	0.728947	0.0258748
PAL4	Peo-3-O-(6-O-malonyl)-glu	0.728967	0.0258687
C4H2	Peo-3-O-(6-O-p-coumaryl)-glu	0.58539	0.0977114
C4H2	Del-3-rut-5-glu	0.699228	0.0360625
C4H2	Cya-3-O-glu	0.719123	0.0289998
C4H2	Cya-3-O-sam	0.68643	0.0411464
C4H2	Del-3-O-ara	0.960277	3.95643e-05
C4H2	Peo-3,5-O-diglu	0.984744	1.42257e-06
C4H2	Peo-3-O-(6-O-malonyl)-glu	0.984774	1.41301e-06
4CL7	Peo-3-O-(6-O-p-coumaryl)-glu	0.848522	0.00382831
4CL7	Del-3-rut-5-glu	0.918151	0.000476444
4CL7	Cya-3-O-glu	0.955222	5.98698e-05
4CL7	Cya-3-O-sam	0.942786	0.00013944
4CL7	Del-3-O-ara	0.886837	0.00143461
4CL7	Peo-3,5-O-diglu	0.891276	0.00125272
4CL7	Peo-3-O-(6-O-malonyl)-glu	0.891257	0.00125347
4CL10	Peo-3-O-(6-O-p-coumaryl)-glu	-0.681882	0.0430584
4CL10	Del-3-rut-5-glu	-0.794679	0.0104961
4CL10	Cya-3-O-glu	-0.830591	0.00555946
4CL10	Cya-3-O-sam	-0.809146	0.00825155
4CL10	Del-3-O-ara	-0.968309	1.80867e-05
4CL10	Peo-3,5-O-diglu	-0.980136	3.56729e-06
4CL10	Peo-3-O-(6-O-malonyl)-glu	-0.980039	3.62833e-06
4CL13	Peo-3-O-(6-O-p-coumaryl)-glu	-0.765694	0.0161611
4CL13	Del-3-rut-5-glu	-0.863055	0.00273003
4CL13	Cya-3-O-glu	-0.894262	0.00113982
4CL13	Cya-3-O-sam	-0.876863	0.00190864
4CL13	Del-3-O-ara	-0.946489	0.000110735
4CL13	Peo-3,5-O-diglu	-0.956117	5.58342e-05
4CL13	Peo-3-O-(6-O-malonyl)-glu	-0.956118	5.58292e-05
CHS1	Peo-3-O-(6-O-p-coumaryl)-glu	0.933454	0.000234435
CHS1	Del-3-rut-5-glu	0.961433	3.57194e-05
CHS1	Cya-3-O-glu	0.995841	1.52197e-08
CHS1	Cya-3-O-sam	0.993853	5.96131e-08
CHS1	Del-3-O-ara	0.764156	0.0165087
CHS1	Peo-3,5-O-diglu	0.752279	0.01936
CHS1	Peo-3-O-(6-O-malonyl)-glu	0.752286	0.0193584
CHS3	Peo-3-O-(6-O-p-coumaryl)-glu	0.877317	0.00188498
CHS3	Del-3-rut-5-glu	0.929215	0.000289774
CHS3	Cya-3-O-glu	0.970202	1.46067e-05
CHS3	Cya-3-O-sam	0.962193	3.33397e-05
CHS3	Del-3-O-ara	0.862797	0.00274732
CHS3	Peo-3,5-O-diglu	0.859871	0.00294909
CHS3	Peo-3-O-(6-O-malonyl)-glu	0.859907	0.0029465
CHS4	Peo-3-O-(6-O-p-coumaryl)-glu	0.91669	0.000506134
CHS4	Del-3-rut-5-glu	0.958093	4.76129e-05
CHS4	Cya-3-O-glu	0.990917	2.33075e-07
CHS4	Cya-3-O-sam	0.985387	1.2243e-06
CHS4	Del-3-O-ara	0.810992	0.00799087
CHS4	Peo-3,5-O-diglu	0.803112	0.00914336
CHS4	Peo-3-O-(6-O-malonyl)-glu	0.803135	0.00913988
CHI1	Peo-3-O-(6-O-p-coumaryl)-glu	0.859817	0.00295287
CHI1	Del-3-rut-5-glu	0.923961	0.000370345
CHI1	Cya-3-O-glu	0.95599	5.63948e-05
CHI1	Cya-3-O-sam	0.943022	0.000137467
CHI1	Del-3-O-ara	0.886868	0.00143324
CHI1	Peo-3,5-O-diglu	0.893992	0.0011497
CHI1	Peo-3-O-(6-O-malonyl)-glu	0.894033	0.0011482
F3H1	Peo-3-O-(6-O-p-coumaryl)-glu	0.86414	0.00265803
F3H1	Del-3-rut-5-glu	0.922675	0.000392231
F3H1	Cya-3-O-glu	0.960089	4.02167e-05
F3H1	Cya-3-O-sam	0.949617	8.99608e-05
F3H1	Del-3-O-ara	0.886681	0.0014413
F3H1	Peo-3,5-O-diglu	0.884843	0.00152196
F3H1	Peo-3-O-(6-O-malonyl)-glu	0.88489	0.00151987
F3H4	Peo-3-O-(6-O-p-coumaryl)-glu	-0.591821	0.0931879
F3H4	Del-3-rut-5-glu	-0.743846	0.0215716
F3H4	Cya-3-O-glu	-0.760238	0.0174159
F3H4	Cya-3-O-sam	-0.73431	0.0242662
F3H4	Del-3-O-ara	-0.972141	1.15641e-05
F3H4	Peo-3,5-O-diglu	-0.986659	8.91415e-07
F3H4	Peo-3-O-(6-O-malonyl)-glu	-0.986598	9.0566e-07
F3H5	Peo-3-O-(6-O-p-coumaryl)-glu	0.501068	0.169412
F3H5	Del-3-rut-5-glu	0.619242	0.0753527
F3H5	Cya-3-O-glu	0.661001	0.0525679
F3H5	Cya-3-O-sam	0.62758	0.0703886
F3H5	Del-3-O-ara	0.954791	6.18857e-05
F3H5	Peo-3,5-O-diglu	0.983094	2.03487e-06
F3H5	Peo-3-O-(6-O-malonyl)-glu	0.983118	2.02486e-06
F3H10	Peo-3-O-(6-O-p-coumaryl)-glu	0.558537	0.118029
F3H10	Del-3-rut-5-glu	0.670246	0.0482078
F3H10	Cya-3-O-glu	0.710745	0.0318522
F3H10	Cya-3-O-sam	0.680321	0.0437277
F3H10	Del-3-O-ara	0.968429	1.78504e-05
F3H10	Peo-3,5-O-diglu	0.996835	5.85321e-09
F3H10	Peo-3-O-(6-O-malonyl)-glu	0.996882	5.55918e-09
F3'H	Peo-3-O-(6-O-p-coumaryl)-glu	0.849179	0.00377307
F3'H	Del-3-rut-5-glu	0.910498	0.000646467
F3'H	Cya-3-O-glu	0.952751	7.20749e-05
F3'H	Cya-3-O-sam	0.941662	0.0001491
F3'H	Del-3-O-ara	0.888386	0.00136917
F3'H	Peo-3,5-O-diglu	0.889956	0.00130501
F3'H	Peo-3-O-(6-O-malonyl)-glu	0.889992	0.00130356
DFR	Peo-3-O-(6-O-p-coumaryl)-glu	0.821192	0.00665081
DFR	Del-3-rut-5-glu	0.907595	0.000720758
DFR	Cya-3-O-glu	0.940119	0.000163118
DFR	Cya-3-O-sam	0.928432	0.000300917
DFR	Del-3-O-ara	0.91158	0.000620199
DFR	Peo-3,5-O-diglu	0.912981	0.000587294
DFR	Peo-3-O-(6-O-malonyl)-glu	0.912986	0.000587184
ANS1	Peo-3-O-(6-O-p-coumaryl)-glu	0.939583	0.000168188
ANS1	Del-3-rut-5-glu	0.966134	2.27675e-05
ANS1	Cya-3-O-glu	0.997806	1.62504e-09
ANS1	Cya-3-O-sam	0.996142	1.16972e-08
ANS1	Del-3-O-ara	0.751574	0.0195389
ANS1	Peo-3,5-O-diglu	0.74123	0.02229
ANS1	Peo-3-O-(6-O-malonyl)-glu	0.741252	0.0222838
UFGT1	Peo-3-O-(6-O-p-coumaryl)-glu	-0.698615	0.0362961
UFGT1	Del-3-rut-5-glu	-0.796073	0.0102636
UFGT1	Cya-3-O-glu	-0.83579	0.00501167
UFGT1	Cya-3-O-sam	-0.815478	0.00738099
UFGT1	Del-3-O-ara	-0.940522	0.000159365
UFGT1	Peo-3,5-O-diglu	-0.974555	8.43983e-06
UFGT1	Peo-3-O-(6-O-malonyl)-glu	-0.974624	8.36053e-06
UFGT2	Peo-3-O-(6-O-p-coumaryl)-glu	-0.715682	0.0301503
UFGT2	Del-3-rut-5-glu	-0.821095	0.00666279
UFGT2	Cya-3-O-glu	-0.852385	0.00351125
UFGT2	Cya-3-O-sam	-0.829606	0.00566764
UFGT2	Del-3-O-ara	-0.958104	4.75696e-05
UFGT2	Peo-3,5-O-diglu	-0.977733	5.30751e-06
UFGT2	Peo-3-O-(6-O-malonyl)-glu	-0.97776	5.28569e-06
UFGT3	Peo-3-O-(6-O-p-coumaryl)-glu	-0.693225	0.0383932
UFGT3	Del-3-rut-5-glu	-0.790622	0.0111922
UFGT3	Cya-3-O-glu	-0.825983	0.00607793
UFGT3	Cya-3-O-sam	-0.804447	0.00894076
UFGT3	Del-3-O-ara	-0.971218	1.29499e-05
UFGT3	Peo-3,5-O-diglu	-0.983453	1.88813e-06
UFGT3	Peo-3-O-(6-O-malonyl)-glu	-0.983581	1.83774e-06
UFGT6	Peo-3-O-(6-O-p-coumaryl)-glu	0.87298	0.00211932
UFGT6	Del-3-rut-5-glu	0.941654	0.000149165
UFGT6	Cya-3-O-glu	0.967272	2.02235e-05
UFGT6	Cya-3-O-sam	0.958896	4.45302e-05
UFGT6	Del-3-O-ara	0.879834	0.00175758
UFGT6	Peo-3,5-O-diglu	0.869946	0.00229478
UFGT6	Peo-3-O-(6-O-malonyl)-glu	0.869975	0.00229304
UFGT11	Peo-3-O-(6-O-p-coumaryl)-glu	0.925922	0.000338652
UFGT11	Del-3-rut-5-glu	0.967541	1.96524e-05
UFGT11	Cya-3-O-glu	0.995709	1.69665e-08
UFGT11	Cya-3-O-sam	0.996251	1.0582e-08
UFGT11	Del-3-O-ara	0.766978	0.015875
UFGT11	Peo-3,5-O-diglu	0.751019	0.0196804
UFGT11	Peo-3-O-(6-O-malonyl)-glu	0.751024	0.0196792
gst3	Peo-3-O-(6-O-p-coumaryl)-glu	-0.775863	0.0139863
gst3	Del-3-rut-5-glu	-0.865673	0.00255853
gst3	Cya-3-O-glu	-0.870602	0.00225601
gst3	Cya-3-O-sam	-0.893316	0.00117478
gst3	Del-3-O-ara	-0.593726	0.0918729
gst3	Peo-3,5-O-diglu	-0.574811	0.105439
gst3	Peo-3-O-(6-O-malonyl)-glu	-0.574625	0.105578
gst9	Peo-3-O-(6-O-p-coumaryl)-glu	0.871568	0.00219979
gst9	Del-3-rut-5-glu	0.947889	0.00010106
gst9	Cya-3-O-glu	0.965596	2.40473e-05
gst9	Cya-3-O-sam	0.949357	9.15776e-05
gst9	Del-3-O-ara	0.854631	0.00333546
gst9	Peo-3,5-O-diglu	0.868395	0.00238824
gst9	Peo-3-O-(6-O-malonyl)-glu	0.868323	0.0023926
gst10	Peo-3-O-(6-O-p-coumaryl)-glu	0.734283	0.0242741
gst10	Del-3-rut-5-glu	0.839358	0.0046579
gst10	Cya-3-O-glu	0.862189	0.00278845
gst10	Cya-3-O-sam	0.838276	0.0047633
gst10	Del-3-O-ara	0.921107	0.00042013
gst10	Peo-3,5-O-diglu	0.960722	3.805e-05
gst10	Peo-3-O-(6-O-malonyl)-glu	0.960725	3.80399e-05
gst11	Peo-3-O-(6-O-p-coumaryl)-glu	0.827056	0.00595433
gst11	Del-3-rut-5-glu	0.892822	0.00119332
gst11	Cya-3-O-glu	0.929876	0.0002806
gst11	Cya-3-O-sam	0.914554	0.000551853
gst11	Del-3-O-ara	0.925478	0.000345647
gst11	Peo-3,5-O-diglu	0.918546	0.000468636
gst11	Peo-3-O-(6-O-malonyl)-glu	0.918618	0.000467205
gst12	Peo-3-O-(6-O-p-coumaryl)-glu	0.468904	0.202928
gst12	Del-3-rut-5-glu	0.620023	0.0748789
gst12	Cya-3-O-glu	0.629549	0.0692469
gst12	Cya-3-O-sam	0.600701	0.0871554
gst12	Del-3-O-ara	0.95365	6.74499e-05
gst12	Peo-3,5-O-diglu	0.967745	1.92281e-05
gst12	Peo-3-O-(6-O-malonyl)-glu	0.967823	1.90662e-05
gst18	Peo-3-O-(6-O-p-coumaryl)-glu	0.914888	0.000544525
gst18	Del-3-rut-5-glu	0.963885	2.84504e-05
gst18	Cya-3-O-glu	0.992704	1.08451e-07
gst18	Cya-3-O-sam	0.989205	4.25776e-07
gst18	Del-3-O-ara	0.803274	0.00911873
gst18	Peo-3,5-O-diglu	0.793692	0.0106627
gst18	Peo-3-O-(6-O-malonyl)-glu	0.793701	0.0106612
gst26	Peo-3-O-(6-O-p-coumaryl)-glu	0.00866067	0.982358
gst26	Del-3-rut-5-glu	0.132314	0.734354
gst26	Cya-3-O-glu	0.180818	0.64153
gst26	Cya-3-O-sam	0.14335	0.712924
gst26	Del-3-O-ara	0.762643	0.016855
gst26	Peo-3,5-O-diglu	0.800742	0.0095108
gst26	Peo-3-O-(6-O-malonyl)-glu	0.800795	0.00950248
gst27	Peo-3-O-(6-O-p-coumaryl)-glu	0.569493	0.10946
gst27	Del-3-rut-5-glu	0.686247	0.0412223
gst27	Cya-3-O-glu	0.719087	0.0290119
gst27	Cya-3-O-sam	0.690041	0.0396679
gst27	Del-3-O-ara	0.969219	1.63481e-05
gst27	Peo-3,5-O-diglu	0.997186	3.88164e-09
gst27	Peo-3-O-(6-O-malonyl)-glu	0.997214	3.74625e-09
